# Supplementary material for: {μ-6,6′-Dimeth­oxy-2,2′-[propane-1,3-diylbis(nitrilo­methyl­idyne)]diphenolato}dimethano­ltrinitratonickel(II)lanthanum(III) methanol disolvate
Source: Acta Crystallogr Sect E Struct Rep Online. 2008 Aug 30;64(Pt 9):m1207. doi: 10.1107/S1600536808026986 (PMC2960610; doi:10.1107/S1600536808026986)
Supplement: Supplementary file 1 [file e-64-m1207-sup1.cif]

##############################################################################
###                                                                        ###
###        Electronic paper (Acta Crystallographica Section E)             ###
###                                                                        ###
##############################################################################
#                                                                            #
# This CIF contains the data in a paper accepted for publication in Acta     #
# Crystallographica Section E. It conforms to the requirements of Notes      #
# for Authors for Section E, and has been peer reviewed under the auspices   #
# of the IUCr Commission on Journals.                                        #
#                                                                            #
# Full details of the Crystallographic Information File format               #
# are given in the paper "The Crystallographic Information File (CIF):       #
# a New Standard Archive File for Crystallography" by S. R. Hall, F. H.      #
# Allen and I. D. Brown [Acta Cryst. (1991), A47, 655-685].                  #
#                                                                            #
# The current version of the core CIF dictionary is obtainable from          #
# ftp://ftp.iucr.org/pub/cif_core.dic. The current version number is 2.4.    #
#                                                                            #
# Software is freely available for graphical display of the structure(s) in  #
# this CIF.  For information consult the CIF home page http://www.iucr.org/  #
# cif/home.html                                                              #
#                                                                            #
# This file may be used for bona fide research purposes within the           #
# scientific community so long as proper attribution is given to the journal # 
# article from which it was obtained.                                        #
#                                                                            #
##############################################################################
                                             
data_I
_journal_date_recd_electronic     2008-08-11
_journal_date_accepted     2008-08-21
_journal_name_full     'Acta Crystallographica, Section E'
_journal_year     2008
_journal_volume     64
_journal_issue      9
_journal_page_first     m1207
_journal_page_last     m1207
_journal_paper_category     QM
_journal_coeditor_code     LH2680
_publ_contact_author_name     'Liu, Fei'
_publ_contact_author_address
;
The College of Chemical Engineering & Materials, Eastern Liaoning
University; No. 325, Wenhua Road, Yuanbao District, Dandong City,
Liaoning Province, P. R. 118003
People's Republic of China
;
_publ_contact_author_email     berylliu8090@sina.com
_publ_contact_author_fax     '86 415 3789 982'
_publ_contact_author_phone     '86 415 3789 965'
_publ_section_title
;\
{\m-6,6'-Dimethoxy-2,2'-[propane-1,3-diylbis(nitrilomethylidyne)]diphenolato}\
dimethanoltrinitratonickel(II)lanthanum(III) methanol disolvate
;
loop_
    _publ_author_name
    _publ_author_address
    'Liu, Fei'
;
College of Chemical Engineering and Materials,
Eastern Liaoning University
325 Wenhua Road,
Yuanbao District,
Dandong City,
Liaoning Province, 118003
People's Republic of China
;
_chemical_name_systematic
;
;
_chemical_name_common     ?
_chemical_formula_moiety     'C21 H28 La N5 Ni O15, 2(C H4 O)'
_chemical_formula_sum     'C23 H36 La N5 Ni O17'
_chemical_formula_iupac
                        '[Ni La (C19 H20 N2 O4)(N O3)3 (C H3 O H)2] , 2C H3 O H'
_chemical_formula_weight     852.19
_chemical_melting_point     ?
_symmetry_cell_setting     'Monoclinic'
_symmetry_space_group_name_H-M     'P 21/c  '
_symmetry_space_group_name_Hall     '-P 2ybc '
loop_
    _symmetry_equiv_pos_as_xyz
    'x, y, z'
    '-x, y+1/2, -z+1/2'
    '-x, -y, -z'
    'x, -y-1/2, z-1/2'
_cell_length_a     13.123(4)
_cell_length_b     11.141(3)
_cell_length_c     22.245(8)
_cell_angle_alpha     90.00
_cell_angle_beta     90.911(13)
_cell_angle_gamma     90.00
_cell_volume     3252.0(17)
_cell_formula_units_Z     4
_cell_measurement_reflns_used     24213
_cell_measurement_theta_min     6.01
_cell_measurement_theta_max     54.99
_cell_measurement_temperature     291(2)
_exptl_crystal_description     block
_exptl_crystal_colour     green
_exptl_crystal_size_max     0.30
_exptl_crystal_size_mid     0.27
_exptl_crystal_size_min     0.25
_exptl_crystal_density_diffrn     1.739
_exptl_crystal_density_meas     ?
_exptl_crystal_density_method     'not measured'
_exptl_crystal_F_000     1716
_exptl_absorpt_coefficient_mu     1.957
_exptl_absorpt_correction_type     'multi-scan'
_exptl_absorpt_process_details     '(ABSCOR; Higashi, 1995)'
_exptl_absorpt_correction_T_min     0.5939
_exptl_absorpt_correction_T_max     0.6352
_exptl_special_details
;
;
_diffrn_ambient_temperature     291(2)
_diffrn_radiation_type     MoK\a
_diffrn_radiation_wavelength     0.71073
_diffrn_radiation_source     'fine-focus sealed tube'
_diffrn_radiation_monochromator     graphite
_diffrn_measurement_device_type     'Rigaku R-AXIS RAPID'
_diffrn_measurement_method     '\w scans'
_diffrn_detector_area_resol_mean     ?
_diffrn_reflns_number     29897
_diffrn_reflns_av_R_equivalents     0.0386
_diffrn_reflns_av_sigmaI/netI     0.0344
_diffrn_reflns_theta_min     3.00
_diffrn_reflns_theta_max     27.48
_diffrn_reflns_theta_full     27.48
_diffrn_measured_fraction_theta_max     0.996
_diffrn_measured_fraction_theta_full     0.996
_diffrn_reflns_limit_h_min     -16
_diffrn_reflns_limit_h_max     17
_diffrn_reflns_limit_k_min     -14
_diffrn_reflns_limit_k_max     14
_diffrn_reflns_limit_l_min     -28
_diffrn_reflns_limit_l_max     28
_diffrn_standards_number     0
_diffrn_standards_interval_count     0
_diffrn_standards_interval_time     0
_diffrn_standards_decay_%     0
_refine_special_details
;
Refinement of <i>F</i>^2^ against ALL reflections. The weighted <i>R</i>-factor
<i>wR</i> and goodness of fit <i>S</i> are based on <i>F</i>^2^, conventional
<i>R</i>-factors <i>R</i> are based on <i>F</i>, with <i>F</i> set to zero for
negative <i>F</i>^2^. The threshold expression of <i>F</i>^2^ >
\s(<i>F</i>^2^) is used only for calculating <i>R</i>-factors(gt) <i>etc</i>.
and is not relevant to the choice of reflections for refinement.
<i>R</i>-factors based on <i>F</i>^2^ are statistically about twice as large
as those based on <i>F</i>, and <i>R</i>- factors based on ALL data will be
even larger.
;
_reflns_number_total     7431
_reflns_number_gt     6035
_reflns_threshold_expression     I>2\s(I)
_refine_ls_structure_factor_coef     Fsqd
_refine_ls_matrix_type     full
_refine_ls_R_factor_all     0.0455
_refine_ls_R_factor_gt     0.0324
_refine_ls_wR_factor_gt     0.0704
_refine_ls_wR_factor_ref     0.0775
_refine_ls_goodness_of_fit_ref     1.065
_refine_ls_restrained_S_all     1.096
_refine_ls_number_reflns     7431
_refine_ls_number_parameters     430
_refine_ls_number_restraints     19
_refine_ls_hydrogen_treatment     constr
_refine_ls_weighting_scheme     calc
_refine_ls_weighting_details
         'calc w=1/[\s^2^(Fo^2^)+(0.0311P)^2^+2.8126P] where P=(Fo^2^+2Fc^2^)/3'
_atom_sites_solution_hydrogens     geom
_atom_sites_solution_primary     direct
_atom_sites_solution_secondary     difmap
_refine_ls_shift/su_max     0.005
_refine_ls_shift/su_mean     0.000
_refine_diff_density_max     0.667
_refine_diff_density_min     -0.563
_refine_ls_extinction_method     none
_refine_ls_extinction_coef     ?
loop_
    _atom_type_symbol
    _atom_type_description
    _atom_type_scat_dispersion_real
    _atom_type_scat_dispersion_imag
    _atom_type_scat_source
    'C' 'C' 0.0033 0.0016
                         'International Tables Vol C Tables 4.2.6.8 and 6.1.1.4'
    'H' 'H' 0.0000 0.0000
                         'International Tables Vol C Tables 4.2.6.8 and 6.1.1.4'
    'N' 'N' 0.0061 0.0033
                         'International Tables Vol C Tables 4.2.6.8 and 6.1.1.4'
    'O' 'O' 0.0106 0.0060
                         'International Tables Vol C Tables 4.2.6.8 and 6.1.1.4'
    'Ni' 'Ni' 0.3393 1.1124
                         'International Tables Vol C Tables 4.2.6.8 and 6.1.1.4'
    'La' 'La' -0.2871 2.4523
                         'International Tables Vol C Tables 4.2.6.8 and 6.1.1.4'
_computing_data_collection     'RAPID-AUTO (Rigaku, 1998)'
_computing_cell_refinement     'RAPID-AUTO (Rigaku, 1998)'
_computing_data_reduction     'CrystalStructure (Rigaku/MSC, 2002)'
_computing_structure_solution     'SHELXS97 (Sheldrick, 2008)'
_computing_structure_refinement     'SHELXL97 (Sheldrick, 2008)'
_computing_molecular_graphics     'SHELXTL (Sheldrick, 2008)'
_computing_publication_material     'SHELXL97 (Sheldrick, 2008)'
loop_
    _atom_site_type_symbol
    _atom_site_label
    _atom_site_fract_x
    _atom_site_fract_y
    _atom_site_fract_z
    _atom_site_U_iso_or_equiv
    _atom_site_adp_type
    _atom_site_calc_flag
    _atom_site_refinement_flags
    _atom_site_occupancy
    _atom_site_disorder_assembly
    _atom_site_disorder_group
    C C1 0.8780(2) 0.0634(3) 0.09172(14) 0.0366(7) Uani d . 1 . .
    C C2 0.9465(2) 0.1419(3) 0.06390(15) 0.0401(7) Uani d . 1 . .
    C C3 1.0476(3) 0.1149(4) 0.05748(18) 0.0537(9) Uani d . 1 . .
    H H1 1.0910 0.1693 0.0391 0.064 Uiso calc R 1 . .
    C C4 1.0845(3) 0.0066(4) 0.0784(2) 0.0643(12) Uani d . 1 . .
    H H2 1.1531 -0.0123 0.0743 0.077 Uiso calc R 1 . .
    C C5 1.0206(3) -0.0725(4) 0.10520(19) 0.0589(10) Uani d . 1 . .
    H H3 1.0465 -0.1451 0.1193 0.071 Uiso calc R 1 . .
    C C6 0.9159(3) -0.0475(3) 0.11218(16) 0.0431(8) Uani d . 1 . .
    C C7 0.8545(3) -0.1397(3) 0.13938(15) 0.0451(8) Uani d . 1 . .
    H H4 0.8874 -0.2124 0.1465 0.054 Uiso calc R 1 . .
    C C8 0.7240(3) -0.2462(4) 0.1852(2) 0.0601(11) Uani d . 1 . .
    H H5 0.7502 -0.3157 0.1642 0.072 Uiso calc R 1 . .
    H H6 0.7514 -0.2484 0.2260 0.072 Uiso calc R 1 . .
    C C9 0.6108(3) -0.2557(3) 0.18749(19) 0.0594(11) Uani d . 1 . .
    H H7 0.5932 -0.3335 0.2039 0.071 Uiso calc R 1 . .
    H H8 0.5835 -0.2521 0.1468 0.071 Uiso calc R 1 . .
    C C10 0.5605(3) -0.1597(4) 0.22441(18) 0.0576(10) Uani d . 1 . .
    H H9 0.4938 -0.1873 0.2365 0.069 Uiso calc R 1 . .
    H H10 0.6010 -0.1451 0.2606 0.069 Uiso calc R 1 . .
    C C11 0.4605(3) -0.0025(3) 0.18742(15) 0.0431(8) Uani d . 1 . .
    H H11 0.4089 -0.0455 0.2059 0.052 Uiso calc R 1 . .
    C C12 0.4305(2) 0.1090(3) 0.15813(14) 0.0368(7) Uani d . 1 . .
    C C13 0.3254(3) 0.1336(4) 0.15613(16) 0.0482(9) Uani d . 1 . .
    H H12 0.2801 0.0778 0.1715 0.058 Uiso calc R 1 . .
    C C14 0.2889(3) 0.2375(4) 0.13210(18) 0.0530(9) Uani d . 1 . .
    H H13 0.2190 0.2515 0.1302 0.064 Uiso calc R 1 . .
    C C15 0.3559(3) 0.3222(3) 0.11042(16) 0.0459(8) Uani d . 1 . .
    H H14 0.3314 0.3941 0.0946 0.055 Uiso calc R 1 . .
    C C16 0.4587(2) 0.3001(3) 0.11238(14) 0.0368(7) Uani d . 1 . .
    C C17 0.4991(2) 0.1913(3) 0.13444(13) 0.0322(6) Uani d . 1 . .
    C C18 0.5015(3) 0.5034(3) 0.0877(2) 0.0700(13) Uani d . 1 . .
    H H15 0.4575 0.5132 0.0532 0.105 Uiso calc R 1 . .
    H H16 0.5608 0.5530 0.0835 0.105 Uiso calc R 1 . .
    H H17 0.4658 0.5265 0.1233 0.105 Uiso calc R 1 . .
    C C19 0.9595(3) 0.3228(4) 0.0049(2) 0.0700(13) Uani d . 1 . .
    H H18 1.0106 0.3659 0.0275 0.105 Uiso calc R 1 . .
    H H19 0.9145 0.3788 -0.0148 0.105 Uiso calc R 1 . .
    H H20 0.9917 0.2736 -0.0247 0.105 Uiso calc R 1 . .
    C C20 0.6496(3) -0.0934(4) 0.01313(18) 0.0659(12) Uani d . 1 . .
    H H22 0.7123 -0.0503 0.0081 0.099 Uiso calc R 1 . .
    H H23 0.6061 -0.0807 -0.0214 0.099 Uiso calc R 1 . .
    H H24 0.6639 -0.1775 0.0173 0.099 Uiso calc R 1 . .
    C C21 0.6865(4) 0.1415(5) 0.2730(2) 0.0808(15) Uani d . 1 . .
    H H26 0.6287 0.1829 0.2560 0.121 Uiso calc R 1 . .
    H H27 0.7315 0.1984 0.2920 0.121 Uiso calc R 1 . .
    H H28 0.6638 0.0845 0.3023 0.121 Uiso calc R 1 . .
    C C22 0.0864(6) 0.5031(8) 0.1513(3) 0.149(3) Uani d . 1 . .
    H H30 0.0580 0.4386 0.1279 0.223 Uiso calc R 1 . .
    H H31 0.1406 0.5403 0.1296 0.223 Uiso calc R 1 . .
    H H32 0.0344 0.5614 0.1591 0.223 Uiso calc R 1 . .
    C C23 0.0337(5) 0.1674(7) 0.2229(3) 0.117(2) Uani d D 1 . .
    H H34 0.0975 0.1417 0.2402 0.175 Uiso calc R 1 . .
    H H35 0.0392 0.1713 0.1800 0.175 Uiso calc R 1 . .
    H H36 -0.0187 0.1113 0.2333 0.175 Uiso calc R 1 . .
    La La1 0.716978(13) 0.298199(16) 0.077571(8) 0.03422(6) Uani d . 1 . .
    N N1 0.7614(2) -0.1353(2) 0.15504(12) 0.0418(6) Uani d . 1 . .
    N N2 0.5498(2) -0.0480(2) 0.19058(12) 0.0390(6) Uani d . 1 . .
    N N3 0.7794(3) 0.3947(3) 0.20112(16) 0.0617(9) Uani d . 1 . .
    N N4 0.7756(3) 0.5503(3) 0.03456(19) 0.0611(9) Uani d . 1 . .
    N N5 0.6410(3) 0.2140(3) -0.04698(17) 0.0621(9) Uani d . 1 . .
    Ni Ni2 0.67227(3) 0.01383(3) 0.146167(17) 0.03239(10) Uani d . 1 . .
    O O1 0.78086(15) 0.09678(19) 0.09686(10) 0.0356(5) Uani d . 1 . .
    O O2 0.90251(18) 0.2485(2) 0.04465(11) 0.0470(6) Uani d . 1 . .
    O O3 0.59889(15) 0.17423(19) 0.13315(10) 0.0356(5) Uani d . 1 . .
    O O4 0.53172(17) 0.3812(2) 0.09263(11) 0.0443(6) Uani d . 1 . .
    O O5 0.6940(2) 0.4204(3) 0.17893(15) 0.0735(9) Uani d . 1 . .
    O O6 0.8089(3) 0.4327(4) 0.24951(17) 0.1125(15) Uani d . 1 . .
    O O7 0.8346(2) 0.3244(3) 0.17146(13) 0.0589(7) Uani d . 1 . .
    O O8 0.8196(3) 0.5040(3) 0.07811(17) 0.0959(12) Uani d . 1 . .
    O O9 0.7975(3) 0.6493(3) 0.0170(2) 0.1064(14) Uani d . 1 . .
    O O10 0.7118(3) 0.4850(3) 0.00799(18) 0.0955(12) Uani d U 1 . .
    O O11 0.5842(2) 0.2296(3) -0.00488(15) 0.0778(9) Uani d U 1 . .
    O O12 0.6076(3) 0.1809(4) -0.09563(17) 0.1162(16) Uani d . 1 . .
    O O13 0.7331(3) 0.2290(4) -0.03695(16) 0.0968(12) Uani d U 1 . .
    O O14 0.60041(19) -0.0515(2) 0.06531(11) 0.0509(6) Uani d . 1 . .
    H H21 0.5412 -0.0823 0.0666 0.061 Uiso d R 1 . .
    O O15 0.73884(19) 0.0805(2) 0.22691(11) 0.0502(6) Uani d . 1 . .
    H H25 0.7842 0.0402 0.2457 0.060 Uiso d R 1 . .
    O O16 0.1250(4) 0.4577(4) 0.2063(2) 0.1259(17) Uani d . 1 . .
    H H29 0.1888 0.4494 0.2018 0.151 Uiso d R 1 . .
    O O17 0.0099(4) 0.2770(5) 0.2444(3) 0.147(2) Uani d D 1 . .
    H H33 0.0169 0.3201 0.2133 0.177 Uiso d R 1 . .
loop_
    _atom_site_aniso_label
    _atom_site_aniso_U_11
    _atom_site_aniso_U_22
    _atom_site_aniso_U_33
    _atom_site_aniso_U_12
    _atom_site_aniso_U_13
    _atom_site_aniso_U_23
    C1 0.0312(15) 0.0446(18) 0.0340(16) 0.0024(14) -0.0012(12) -0.0059(14)
    C2 0.0315(16) 0.0459(19) 0.0431(18) -0.0004(15) 0.0033(14) -0.0053(15)
    C3 0.0344(17) 0.067(3) 0.060(2) -0.0023(18) 0.0070(16) -0.012(2)
    C4 0.0324(18) 0.081(3) 0.080(3) 0.011(2) 0.0056(19) -0.008(2)
    C5 0.049(2) 0.060(2) 0.067(3) 0.020(2) -0.0034(19) -0.006(2)
    C6 0.0384(17) 0.0447(19) 0.0462(19) 0.0099(15) -0.0024(15) -0.0058(15)
    C7 0.053(2) 0.0370(18) 0.0453(19) 0.0136(16) -0.0050(16) 0.0010(15)
    C8 0.072(3) 0.0383(19) 0.070(3) 0.008(2) 0.003(2) 0.0148(19)
    C9 0.079(3) 0.0354(18) 0.063(3) -0.013(2) -0.009(2) 0.0147(18)
    C10 0.057(2) 0.057(2) 0.059(2) -0.007(2) 0.0079(19) 0.028(2)
    C11 0.0400(17) 0.050(2) 0.0393(18) -0.0118(16) 0.0064(14) 0.0010(15)
    C12 0.0349(15) 0.0425(17) 0.0330(16) -0.0029(15) 0.0039(12) -0.0029(14)
    C13 0.0346(17) 0.060(2) 0.050(2) -0.0089(17) 0.0062(15) -0.0038(18)
    C14 0.0301(17) 0.069(3) 0.060(2) 0.0017(18) 0.0024(16) -0.001(2)
    C15 0.0372(17) 0.052(2) 0.049(2) 0.0082(16) -0.0002(15) -0.0011(16)
    C16 0.0319(15) 0.0423(17) 0.0363(16) -0.0011(15) 0.0025(12) -0.0015(14)
    C17 0.0310(14) 0.0381(16) 0.0277(14) -0.0014(13) 0.0022(11) -0.0043(12)
    C18 0.055(2) 0.035(2) 0.121(4) 0.0074(18) 0.007(3) 0.003(2)
    C19 0.061(3) 0.060(3) 0.090(3) -0.007(2) 0.034(2) 0.010(2)
    C20 0.070(3) 0.076(3) 0.052(2) -0.001(2) 0.003(2) -0.021(2)
    C21 0.098(4) 0.085(3) 0.060(3) 0.016(3) -0.001(3) -0.020(3)
    C22 0.155(7) 0.177(8) 0.112(6) 0.019(6) -0.064(5) -0.007(5)
    C23 0.092(5) 0.143(7) 0.115(5) -0.007(5) -0.012(4) -0.039(5)
    La1 0.03002(9) 0.03160(10) 0.04102(11) -0.00190(8) 0.00050(7) 0.00396(8)
    N1 0.0503(17) 0.0328(14) 0.0423(16) 0.0019(13) -0.0010(13) 0.0016(12)
    N2 0.0446(15) 0.0386(14) 0.0339(14) -0.0070(13) 0.0011(12) 0.0049(11)
    N3 0.067(2) 0.062(2) 0.056(2) -0.0094(19) 0.0026(17) -0.0179(18)
    N4 0.0447(18) 0.0439(18) 0.095(3) 0.0017(15) 0.0128(18) 0.0207(19)
    N5 0.058(2) 0.068(2) 0.059(2) -0.0034(19) -0.0150(18) -0.0095(18)
    Ni2 0.0339(2) 0.03021(19) 0.0331(2) -0.00145(17) 0.00085(15) 0.00297(16)
    O1 0.0286(10) 0.0347(11) 0.0436(12) 0.0027(9) 0.0029(9) 0.0027(10)
    O2 0.0375(12) 0.0459(13) 0.0578(15) -0.0013(11) 0.0123(11) 0.0073(12)
    O3 0.0284(10) 0.0345(11) 0.0439(12) 0.0007(9) 0.0029(9) 0.0058(9)
    O4 0.0358(12) 0.0323(12) 0.0648(16) 0.0040(10) 0.0035(11) 0.0042(11)
    O5 0.0490(16) 0.088(2) 0.084(2) 0.0074(16) -0.0002(15) -0.0301(18)
    O6 0.099(3) 0.156(4) 0.081(3) -0.001(3) -0.018(2) -0.066(3)
    O7 0.0612(17) 0.0586(17) 0.0564(16) 0.0114(14) -0.0124(13) -0.0126(13)
    O8 0.132(3) 0.067(2) 0.087(3) -0.038(2) -0.028(2) 0.0169(19)
    O9 0.074(2) 0.056(2) 0.189(4) -0.0085(18) 0.007(2) 0.056(2)
    O10 0.088(2) 0.084(2) 0.113(3) -0.0284(19) -0.031(2) 0.050(2)
    O11 0.0567(17) 0.114(3) 0.0626(18) -0.0191(18) -0.0022(15) -0.0078(18)
    O12 0.107(3) 0.165(4) 0.076(3) -0.007(3) -0.033(2) -0.049(3)
    O13 0.064(2) 0.153(4) 0.073(2) -0.011(2) 0.0007(17) -0.035(2)
    O14 0.0452(13) 0.0647(16) 0.0429(14) -0.0058(13) -0.0006(11) -0.0085(12)
    O15 0.0513(14) 0.0556(15) 0.0436(13) 0.0066(13) -0.0059(11) -0.0066(12)
    O16 0.134(4) 0.129(4) 0.113(3) -0.016(3) -0.068(3) 0.004(3)
    O17 0.117(4) 0.135(4) 0.187(6) 0.001(3) -0.069(4) 0.005(4)
_geom_special_details
;
All e.s.d.'s (except the e.s.d. in the dihedral angle between two l.s. planes)
are estimated using the full covariance matrix. The cell e.s.d.'s are taken
into account individually in the estimation of e.s.d.'s in distances, angles
and torsion angles; correlations between e.s.d.'s in cell parameters are only
used when they are defined by crystal symmetry. An approximate (isotropic)
treatment of cell e.s.d.'s is used for estimating e.s.d.'s involving l.s.
planes.
;
loop_
    _geom_bond_atom_site_label_1
    _geom_bond_atom_site_label_2
    _geom_bond_site_symmetry_2
    _geom_bond_distance
    _geom_bond_publ_flag
    C1 O1 . 1.334(4) ?
    C1 C6 . 1.405(5) ?
    C1 C2 . 1.405(5) ?
    C2 C3 . 1.370(5) ?
    C2 O2 . 1.386(4) ?
    C3 C4 . 1.378(6) ?
    C3 H1 . 0.9300 ?
    C4 C5 . 1.361(6) ?
    C4 H2 . 0.9300 ?
    C5 C6 . 1.412(5) ?
    C5 H3 . 0.9300 ?
    C6 C7 . 1.445(5) ?
    C7 N1 . 1.276(4) ?
    C7 H4 . 0.9300 ?
    C8 C9 . 1.491(6) ?
    C8 N1 . 1.493(5) ?
    C8 H5 . 0.9700 ?
    C8 H6 . 0.9700 ?
    C9 C10 . 1.507(6) ?
    C9 H7 . 0.9700 ?
    C9 H8 . 0.9700 ?
    C10 N2 . 1.460(4) ?
    C10 H9 . 0.9700 ?
    C10 H10 . 0.9700 ?
    C11 N2 . 1.278(4) ?
    C11 C12 . 1.455(5) ?
    C11 H11 . 0.9300 ?
    C12 C17 . 1.394(4) ?
    C12 C13 . 1.406(5) ?
    C13 C14 . 1.359(6) ?
    C13 H12 . 0.9300 ?
    C14 C15 . 1.383(5) ?
    C14 H13 . 0.9300 ?
    C15 C16 . 1.371(4) ?
    C15 H14 . 0.9300 ?
    C16 O4 . 1.394(4) ?
    C16 C17 . 1.408(4) ?
    C17 O3 . 1.324(3) ?
    C18 O4 . 1.421(4) ?
    C18 H15 . 0.9600 ?
    C18 H16 . 0.9600 ?
    C18 H17 . 0.9600 ?
    C19 O2 . 1.431(4) ?
    C19 H18 . 0.9600 ?
    C19 H19 . 0.9600 ?
    C19 H20 . 0.9600 ?
    C20 O14 . 1.417(4) ?
    C20 H22 . 0.9600 ?
    C20 H23 . 0.9600 ?
    C20 H24 . 0.9600 ?
    C21 O15 . 1.417(5) ?
    C21 H26 . 0.9600 ?
    C21 H27 . 0.9600 ?
    C21 H28 . 0.9600 ?
    C22 O16 . 1.410(7) ?
    C22 H30 . 0.9600 ?
    C22 H31 . 0.9600 ?
    C22 H32 . 0.9600 ?
    C23 O17 . 1.349(6) ?
    C23 H34 . 0.9600 ?
    C23 H35 . 0.9600 ?
    C23 H36 . 0.9600 ?
    La1 O3 . 2.429(2) ?
    La1 O1 . 2.431(2) ?
    La1 O10 . 2.594(3) ?
    La1 O7 . 2.594(3) ?
    La1 O2 . 2.613(2) ?
    La1 O11 . 2.623(3) ?
    La1 O4 . 2.628(2) ?
    La1 O5 . 2.655(3) ?
    La1 O8 . 2.659(3) ?
    La1 O13 . 2.673(4) ?
    La1 Ni2 . 3.5692(10) ?
    N1 Ni2 . 2.040(3) ?
    N2 Ni2 . 2.022(3) ?
    N3 O6 . 1.214(4) ?
    N3 O5 . 1.251(4) ?
    N3 O7 . 1.261(4) ?
    N4 O9 . 1.207(4) ?
    N4 O8 . 1.233(5) ?
    N4 O10 . 1.250(5) ?
    N5 O12 . 1.218(4) ?
    N5 O11 . 1.218(5) ?
    N5 O13 . 1.238(5) ?
    Ni2 O1 . 2.034(2) ?
    Ni2 O3 . 2.048(2) ?
    Ni2 O15 . 2.119(2) ?
    Ni2 O14 . 2.145(2) ?
    O14 H21 . 0.8500 ?
    O15 H25 . 0.8501 ?
    O16 H29 . 0.8500 ?
    O17 H33 . 0.8501 ?
loop_
    _geom_angle_atom_site_label_1
    _geom_angle_atom_site_label_2
    _geom_angle_atom_site_label_3
    _geom_angle_site_symmetry_1
    _geom_angle_site_symmetry_3
    _geom_angle
    _geom_angle_publ_flag
    O1 C1 C6 . . 123.5(3) ?
    O1 C1 C2 . . 118.9(3) ?
    C6 C1 C2 . . 117.6(3) ?
    C3 C2 O2 . . 123.7(3) ?
    C3 C2 C1 . . 122.5(3) ?
    O2 C2 C1 . . 113.8(3) ?
    C2 C3 C4 . . 119.5(4) ?
    C2 C3 H1 . . 120.2 ?
    C4 C3 H1 . . 120.2 ?
    C5 C4 C3 . . 120.0(4) ?
    C5 C4 H2 . . 120.0 ?
    C3 C4 H2 . . 120.0 ?
    C4 C5 C6 . . 121.8(4) ?
    C4 C5 H3 . . 119.1 ?
    C6 C5 H3 . . 119.1 ?
    C1 C6 C5 . . 118.6(3) ?
    C1 C6 C7 . . 124.3(3) ?
    C5 C6 C7 . . 117.1(3) ?
    N1 C7 C6 . . 129.0(3) ?
    N1 C7 H4 . . 115.5 ?
    C6 C7 H4 . . 115.5 ?
    C9 C8 N1 . . 114.1(3) ?
    C9 C8 H5 . . 108.7 ?
    N1 C8 H5 . . 108.7 ?
    C9 C8 H6 . . 108.7 ?
    N1 C8 H6 . . 108.7 ?
    H5 C8 H6 . . 107.6 ?
    C8 C9 C10 . . 114.4(4) ?
    C8 C9 H7 . . 108.7 ?
    C10 C9 H7 . . 108.7 ?
    C8 C9 H8 . . 108.7 ?
    C10 C9 H8 . . 108.7 ?
    H7 C9 H8 . . 107.6 ?
    N2 C10 C9 . . 111.3(3) ?
    N2 C10 H9 . . 109.4 ?
    C9 C10 H9 . . 109.4 ?
    N2 C10 H10 . . 109.4 ?
    C9 C10 H10 . . 109.4 ?
    H9 C10 H10 . . 108.0 ?
    N2 C11 C12 . . 127.2(3) ?
    N2 C11 H11 . . 116.4 ?
    C12 C11 H11 . . 116.4 ?
    C17 C12 C13 . . 119.9(3) ?
    C17 C12 C11 . . 124.0(3) ?
    C13 C12 C11 . . 116.0(3) ?
    C14 C13 C12 . . 121.2(3) ?
    C14 C13 H12 . . 119.4 ?
    C12 C13 H12 . . 119.4 ?
    C13 C14 C15 . . 119.7(3) ?
    C13 C14 H13 . . 120.1 ?
    C15 C14 H13 . . 120.1 ?
    C16 C15 C14 . . 119.8(3) ?
    C16 C15 H14 . . 120.1 ?
    C14 C15 H14 . . 120.1 ?
    C15 C16 O4 . . 123.7(3) ?
    C15 C16 C17 . . 122.1(3) ?
    O4 C16 C17 . . 114.3(3) ?
    O3 C17 C12 . . 124.0(3) ?
    O3 C17 C16 . . 118.9(3) ?
    C12 C17 C16 . . 117.1(3) ?
    O4 C18 H15 . . 109.5 ?
    O4 C18 H16 . . 109.5 ?
    H15 C18 H16 . . 109.5 ?
    O4 C18 H17 . . 109.5 ?
    H15 C18 H17 . . 109.5 ?
    H16 C18 H17 . . 109.5 ?
    O2 C19 H18 . . 109.5 ?
    O2 C19 H19 . . 109.5 ?
    H18 C19 H19 . . 109.5 ?
    O2 C19 H20 . . 109.5 ?
    H18 C19 H20 . . 109.5 ?
    H19 C19 H20 . . 109.5 ?
    O14 C20 H22 . . 109.5 ?
    O14 C20 H23 . . 109.5 ?
    H22 C20 H23 . . 109.5 ?
    O14 C20 H24 . . 109.5 ?
    H22 C20 H24 . . 109.5 ?
    H23 C20 H24 . . 109.5 ?
    O15 C21 H26 . . 109.5 ?
    O15 C21 H27 . . 109.5 ?
    H26 C21 H27 . . 109.5 ?
    O15 C21 H28 . . 109.5 ?
    H26 C21 H28 . . 109.5 ?
    H27 C21 H28 . . 109.5 ?
    O16 C22 H30 . . 109.5 ?
    O16 C22 H31 . . 109.5 ?
    H30 C22 H31 . . 109.5 ?
    O16 C22 H32 . . 109.5 ?
    H30 C22 H32 . . 109.5 ?
    H31 C22 H32 . . 109.5 ?
    O17 C23 H34 . . 109.5 ?
    O17 C23 H35 . . 109.5 ?
    H34 C23 H35 . . 109.5 ?
    O17 C23 H36 . . 109.5 ?
    H34 C23 H36 . . 109.5 ?
    H35 C23 H36 . . 109.5 ?
    O3 La1 O1 . . 66.81(7) ?
    O3 La1 O10 . . 138.52(10) ?
    O1 La1 O10 . . 148.37(11) ?
    O3 La1 O7 . . 91.75(9) ?
    O1 La1 O7 . . 76.26(8) ?
    O10 La1 O7 . . 113.57(11) ?
    O3 La1 O2 . . 128.84(7) ?
    O1 La1 O2 . . 62.21(7) ?
    O10 La1 O2 . . 91.05(11) ?
    O7 La1 O2 . . 72.79(9) ?
    O3 La1 O11 . . 76.60(9) ?
    O1 La1 O11 . . 94.47(10) ?
    O10 La1 O11 . . 78.79(12) ?
    O7 La1 O11 . . 167.40(10) ?
    O2 La1 O11 . . 110.72(10) ?
    O3 La1 O4 . . 62.36(7) ?
    O1 La1 O4 . . 128.28(7) ?
    O10 La1 O4 . . 77.19(10) ?
    O7 La1 O4 . . 113.45(9) ?
    O2 La1 O4 . . 168.09(7) ?
    O11 La1 O4 . . 65.55(10) ?
    O3 La1 O5 . . 77.13(9) ?
    O1 La1 O5 . . 111.52(9) ?
    O10 La1 O5 . . 95.35(13) ?
    O7 La1 O5 . . 48.14(9) ?
    O2 La1 O5 . . 117.74(9) ?
    O11 La1 O5 . . 131.30(10) ?
    O4 La1 O5 . . 66.02(8) ?
    O3 La1 O8 . . 144.62(11) ?
    O1 La1 O8 . . 128.46(11) ?
    O10 La1 O8 . . 47.10(11) ?
    O7 La1 O8 . . 66.71(10) ?
    O2 La1 O8 . . 73.12(11) ?
    O11 La1 O8 . . 125.80(11) ?
    O4 La1 O8 . . 99.53(11) ?
    O5 La1 O8 . . 67.57(12) ?
    O3 La1 O13 . . 112.47(10) ?
    O1 La1 O13 . . 82.52(11) ?
    O10 La1 O13 . . 70.38(14) ?
    O7 La1 O13 . . 138.12(10) ?
    O2 La1 O13 . . 65.38(10) ?
    O11 La1 O13 . . 46.49(10) ?
    O4 La1 O13 . . 108.09(10) ?
    O5 La1 O13 . . 165.67(13) ?
    O8 La1 O13 . . 101.83(13) ?
    O3 La1 Ni2 . . 33.59(5) ?
    O1 La1 Ni2 . . 33.26(5) ?
    O10 La1 Ni2 . . 164.67(8) ?
    O7 La1 Ni2 . . 81.68(7) ?
    O2 La1 Ni2 . . 95.28(6) ?
    O11 La1 Ni2 . . 85.90(8) ?
    O4 La1 Ni2 . . 95.69(5) ?
    O5 La1 Ni2 . . 94.03(8) ?
    O8 La1 Ni2 . . 148.23(8) ?
    O13 La1 Ni2 . . 99.65(10) ?
    C7 N1 C8 . . 114.4(3) ?
    C7 N1 Ni2 . . 123.7(2) ?
    C8 N1 Ni2 . . 121.7(2) ?
    C11 N2 C10 . . 116.6(3) ?
    C11 N2 Ni2 . . 125.0(2) ?
    C10 N2 Ni2 . . 118.1(2) ?
    O6 N3 O5 . . 122.7(4) ?
    O6 N3 O7 . . 120.2(4) ?
    O5 N3 O7 . . 117.0(3) ?
    O9 N4 O8 . . 121.7(4) ?
    O9 N4 O10 . . 122.7(4) ?
    O8 N4 O10 . . 115.5(3) ?
    O12 N5 O11 . . 120.7(4) ?
    O12 N5 O13 . . 122.5(4) ?
    O11 N5 O13 . . 116.7(4) ?
    N2 Ni2 O1 . . 171.07(10) ?
    N2 Ni2 N1 . . 97.73(12) ?
    O1 Ni2 N1 . . 90.95(10) ?
    N2 Ni2 O3 . . 89.47(10) ?
    O1 Ni2 O3 . . 81.91(8) ?
    N1 Ni2 O3 . . 172.70(10) ?
    N2 Ni2 O15 . . 91.47(10) ?
    O1 Ni2 O15 . . 90.85(10) ?
    N1 Ni2 O15 . . 88.59(11) ?
    O3 Ni2 O15 . . 90.02(10) ?
    N2 Ni2 O14 . . 87.22(10) ?
    O1 Ni2 O14 . . 90.25(9) ?
    N1 Ni2 O14 . . 92.79(11) ?
    O3 Ni2 O14 . . 88.74(10) ?
    O15 Ni2 O14 . . 178.21(10) ?
    N2 Ni2 La1 . . 130.47(8) ?
    O1 Ni2 La1 . . 40.96(6) ?
    N1 Ni2 La1 . . 131.79(8) ?
    O3 Ni2 La1 . . 41.00(6) ?
    O15 Ni2 La1 . . 89.01(7) ?
    O14 Ni2 La1 . . 90.90(8) ?
    C1 O1 Ni2 . . 126.7(2) ?
    C1 O1 La1 . . 124.71(19) ?
    Ni2 O1 La1 . . 105.78(8) ?
    C2 O2 C19 . . 117.9(3) ?
    C2 O2 La1 . . 118.70(19) ?
    C19 O2 La1 . . 123.3(2) ?
    C17 O3 Ni2 . . 125.81(19) ?
    C17 O3 La1 . . 124.66(18) ?
    Ni2 O3 La1 . . 105.41(9) ?
    C16 O4 C18 . . 116.9(3) ?
    C16 O4 La1 . . 117.03(18) ?
    C18 O4 La1 . . 125.8(2) ?
    N3 O5 La1 . . 96.0(2) ?
    N3 O7 La1 . . 98.7(2) ?
    N4 O8 La1 . . 97.2(2) ?
    N4 O10 La1 . . 100.0(2) ?
    N5 O11 La1 . . 99.9(2) ?
    N5 O13 La1 . . 96.8(3) ?
    C20 O14 Ni2 . . 126.8(2) ?
    C20 O14 H21 . . 108.8 ?
    Ni2 O14 H21 . . 119.9 ?
    C21 O15 Ni2 . . 125.7(3) ?
    C21 O15 H25 . . 104.0 ?
    Ni2 O15 H25 . . 120.5 ?
    C22 O16 H29 . . 106.2 ?
    C23 O17 H33 . . 101.2 ?
loop_
    _geom_hbond_atom_site_label_D
    _geom_hbond_atom_site_label_H
    _geom_hbond_atom_site_label_A
    _geom_hbond_site_symmetry_A
    _geom_hbond_distance_DH
    _geom_hbond_distance_HA
    _geom_hbond_distance_DA
    _geom_hbond_angle_DHA
    O17 H33 O16 . 0.85 2.10 2.665(7) 124
    O15 H25 O16 2_645 0.85 1.83 2.681(5) 174
    O14 H21 O12 3_655 0.85 2.34 3.169(5) 165
    O16 H29 O15 2_655 0.85 2.35 2.681(5) 104
