# Supplementary material for: {μ-6,6′-Dimeth­oxy-2,2′-[propane-1,3-diylbis(nitrilo­methyl­idyne)]diphenolato}dimethano­ltrinitratonickel(II)lanthanum(III) methanol disolvate
Source: Acta Crystallogr Sect E Struct Rep Online. 2008 Aug 30;64(Pt 9):m1207. doi: 10.1107/S1600536808026986 (PMC2960610; doi:10.1107/S1600536808026986)
Supplement: Supplementary file 2 [file e-64-m1207-Isup2.hkl]

# 
# h,k,l, Fc-squared, Fo-squared, sigma(Fo-squared) and status flag 
# 
data_I
_shelx_title ' wjh-16 in P2(1)/c' 
_shelx_refln_list_code          4 
_shelx_F_calc_maximum      413.24 
_exptl_crystal_F_000      1720.00 
_reflns_d_resolution_high  0.7701 
 
loop_ 
 _symmetry_equiv_pos_as_xyz 
 'x, y, z' 
 '-x, y+1/2, -z+1/2' 
 '-x, -y, -z' 
 'x, -y-1/2, z-1/2' 
 
_cell_length_a    13.1232 
_cell_length_b    11.1412 
_cell_length_c    22.2449 
_cell_angle_alpha  90.000 
_cell_angle_beta   90.911 
_cell_angle_gamma  90.000 
 
_shelx_F_squared_multiplier     1.000 
 
loop_ 
 _refln_index_h 
 _refln_index_k 
 _refln_index_l 
 _refln_F_squared_calc 
 _refln_F_squared_meas 
 _refln_F_squared_sigma 
 _refln_observed_status 
   2   0   0    59422.81    69889.23   1104.40 o 
   3   0   0    45562.52    48338.11    717.43 o 
   4   0   0    19986.28    19677.57    311.06 o 
   5   0   0    26569.83    29180.11    478.29 o 
   6   0   0     1361.86     1674.42     90.99 o 
   7   0   0    14098.72    14331.84    225.03 o 
   8   0   0     3760.82     3937.28    104.87 o 
   9   0   0     3329.83     3543.54     75.05 o 
  10   0   0     3119.23     3030.29     84.45 o 
  11   0   0      863.45      916.62     58.97 o 
  12   0   0     1742.96     1665.12     70.54 o 
  13   0   0      753.36      618.54     60.29 o 
  14   0   0     1422.80     1433.93     51.18 o 
  15   0   0      297.48      247.14     44.32 o 
  16   0   0     3180.54     3008.56     83.32 o 
  17   0   0        4.95      172.65     96.86 o 
   2   1   0     3706.77     3328.99     35.53 o 
   3   1   0    18140.77    17702.88    186.29 o 
   4   1   0    18319.40    18284.54    196.18 o 
   5   1   0     4506.21     4414.87     52.21 o 
   6   1   0    15110.12    14452.44    149.38 o 
   7   1   0     1681.34     1818.56     38.68 o 
   8   1   0    16506.95    16525.07    209.95 o 
   9   1   0     2018.55     2139.28     46.29 o 
  10   1   0     7751.53     7728.97    102.39 o 
  11   1   0     3772.39     3628.39     83.25 o 
  12   1   0     1293.90     1254.66    107.05 o 
  13   1   0     1509.01     1601.01     46.27 o 
  14   1   0      476.90      460.75     29.63 o 
  15   1   0     2384.59     2420.53     54.57 o 
  16   1   0       79.99       84.37     22.70 o 
   0   2   0     3702.23     3831.23     36.76 o 
   1   2   0     1646.45     1797.48     16.58 o 
   2   2   0     3686.59     4109.30     37.44 o 
   3   2   0    14525.75    13739.38    135.14 o 
   4   2   0    12005.45    11950.94    125.32 o 
   5   2   0      286.39      280.01     16.61 o 
   6   2   0    12652.41    12400.94    151.68 o 
   7   2   0    22094.39    20919.46    226.42 o 
   8   2   0     3350.32     3305.50     44.34 o 
   9   2   0    24810.12    24539.41    332.88 o 
  10   2   0     1971.00     2052.00     43.89 o 
  11   2   0     7663.33     7747.62    152.48 o 
  12   2   0     5146.77     5268.79     87.06 o 
  13   2   0     1312.96     1381.35     50.83 o 
  14   2   0     4285.16     4276.39     75.32 o 
  15   2   0      340.42      306.44     40.61 o 
  16   2   0     1503.06     1497.65     53.35 o 
   1   3   0     5981.47     5696.38     44.90 o 
   2   3   0     1985.03     2166.60     23.34 o 
   3   3   0     2249.65     2278.83     27.76 o 
   4   3   0     1082.12     1174.99     32.78 o 
   5   3   0     1354.30     1117.96     29.28 o 
   6   3   0     3619.52     3980.36     57.19 o 
   7   3   0     3851.19     3975.26     59.00 o 
   8   3   0     5349.74     5252.97     58.58 o 
   9   3   0      963.32      978.19     25.84 o 
  10   3   0     2889.29     2913.46     49.70 o 
  11   3   0       54.08       32.88     15.52 o 
  12   3   0     1559.45     1722.21    160.54 o 
  13   3   0     1029.76     1087.89     44.91 o 
  14   3   0       17.33       15.51     16.62 o 
  15   3   0     1001.53      928.27     35.62 o 
  16   3   0       81.30       79.67     37.09 o 
   0   4   0    22082.54    22817.32    272.15 o 
   1   4   0     3624.19     3442.56     30.21 o 
   2   4   0     4192.01     3782.54     34.85 o 
   3   4   0     9779.63     9736.70     95.30 o 
   4   4   0      216.02      263.70     38.89 o 
   5   4   0    19343.04    19864.91    211.61 o 
   6   4   0      197.77      219.96     16.66 o 
   7   4   0     2989.69     3028.72     41.62 o 
   8   4   0      243.39      257.03     15.61 o 
   9   4   0      285.31      314.57     28.60 o 
  10   4   0     1615.84     1454.51     33.33 o 
  11   4   0     1110.81     1097.71     33.85 o 
  12   4   0      198.48      257.99     31.96 o 
  13   4   0      187.65      167.89     23.29 o 
  14   4   0       23.23       16.92     17.77 o 
  15   4   0      156.02       98.73     27.14 o 
  16   4   0      344.25      299.53     99.90 o 
   1   5   0     2820.71     2841.65     27.91 o 
   2   5   0       33.01       74.85     12.48 o 
   3   5   0     2627.54     2813.96     38.30 o 
   4   5   0     1945.17     1881.28     31.06 o 
   5   5   0      724.50      786.17     17.06 o 
   6   5   0      425.66      436.92     24.16 o 
   7   5   0      343.20      292.68     29.48 o 
   8   5   0      399.88      643.48    107.46 o 
   9   5   0       16.61      -26.79     35.26 o 
  10   5   0      911.73      863.94     47.79 o 
  11   5   0      258.52      338.09     63.99 o 
  12   5   0      409.02      519.10    131.85 o 
  13   5   0       57.84       65.21     14.79 o 
  14   5   0       62.43       46.33     41.96 o 
  15   5   0        5.45       -8.44     38.04 o 
   0   6   0     8108.21     9063.04    448.76 o 
   1   6   0     2030.08     2328.94     56.95 o 
   2   6   0      155.84      155.76     13.20 o 
   3   6   0     1299.83     1217.53     24.68 o 
   4   6   0      323.14      329.91     15.93 o 
   5   6   0     2556.99     2595.93     43.66 o 
   6   6   0     5341.82     5343.61     67.55 o 
   7   6   0        4.55      -10.30     10.30 o 
   8   6   0     2102.37     2134.01     42.17 o 
   9   6   0      188.36      185.96     47.63 o 
  10   6   0        8.28       -7.79     20.44 o 
  11   6   0      233.36      259.78     43.18 o 
  12   6   0      199.66      179.95     17.95 o 
  13   6   0        2.19        3.32     28.89 o 
  14   6   0       22.76      -42.16     42.16 o 
  15   6   0      129.47      551.13    311.87 o 
   1   7   0     6015.07     5968.51     64.23 o 
   2   7   0     5387.11     5470.54    110.29 o 
   3   7   0     2533.77     2653.99     41.60 o 
   4   7   0     8128.04     8425.55    107.80 o 
   5   7   0      533.19      537.19     22.87 o 
   6   7   0     2137.42     2085.81     89.75 o 
   7   7   0      383.04      411.69     21.96 o 
   8   7   0     6697.63     6484.46     85.58 o 
   9   7   0      329.37      359.08     40.73 o 
  10   7   0      306.51      337.77     28.82 o 
  11   7   0       86.21       56.57     22.17 o 
  12   7   0       92.41       47.57     15.94 o 
  13   7   0      150.39      258.98     64.85 o 
  14   7   0      361.58      613.93    209.85 o 
   0   8   0      522.66      533.93     45.41 o 
   1   8   0        5.72        8.87     12.85 o 
   2   8   0     1660.87     1686.11     36.73 o 
   3   8   0      246.39      243.64     21.74 o 
   4   8   0     1956.51     2190.36     77.23 o 
   5   8   0      221.57      185.63     17.94 o 
   6   8   0     2071.81     2135.73     41.57 o 
   7   8   0     5039.06     5160.87    100.03 o 
   8   8   0      593.79      506.60     21.42 o 
   9   8   0     4894.53     4748.85     79.89 o 
  10   8   0      740.48      751.00     63.24 o 
  11   8   0     1746.28     1618.84     48.75 o 
  12   8   0     1816.30     1765.27    191.93 o 
  13   8   0      248.83      226.65     72.60 o 
  14   8   0     1358.24     1798.64    177.51 o 
   1   9   0     9159.34     9208.76    117.66 o 
   2   9   0       35.69       67.75     18.65 o 
   3   9   0     6873.05     6894.82    113.59 o 
   4   9   0      355.40      392.72     29.63 o 
   5   9   0     3636.87     3843.50    244.89 o 
   6   9   0     2335.51     2348.18     47.18 o 
   7   9   0     1368.72     1372.34     40.78 o 
   8   9   0     6859.51     6406.54    163.21 o 
   9   9   0      174.64      133.54     23.51 o 
  10   9   0     2414.56     2247.67     86.94 o 
  11   9   0     1741.00     1654.43    120.91 o 
  12   9   0      501.37      431.71     83.95 o 
  13   9   0     1708.94     1519.81    177.92 o 
   0  10   0     8119.84     7900.55    136.49 o 
   1  10   0     1955.88     1986.19     42.47 o 
   2  10   0     5237.16     5230.22     74.87 o 
   3  10   0     3138.90     3251.87     71.82 o 
   4  10   0     3382.91     3351.73     62.91 o 
   5  10   0     5328.36     5414.80    140.58 o 
   6  10   0      299.62      317.56     42.90 o 
   7  10   0     1875.16     1892.25     61.36 o 
   8  10   0      238.19      171.72     39.60 o 
   9  10   0     1142.84     1104.33     60.74 o 
  10  10   0      355.93      424.85     77.80 o 
  11  10   0      562.16      569.52     91.33 o 
  12  10   0      404.00      409.74    120.77 o 
   1  11   0     8126.06     8018.31    129.06 o 
   2  11   0     3248.60     3218.38     63.06 o 
   3  11   0     4343.68     4347.26     79.38 o 
   4  11   0     3014.54     3058.18     61.11 o 
   5  11   0      161.79      166.05     28.06 o 
   6  11   0     2680.68     2597.98     93.07 o 
   7  11   0      123.37      123.66     17.91 o 
   8  11   0     1042.17     1076.44     41.46 o 
   9  11   0      237.92      179.99     84.00 o 
  10  11   0      782.74      937.42    147.93 o 
  11  11   0      348.32      286.94    115.51 o 
   0  12   0      712.85      795.97     55.88 o 
   1  12   0       30.63       22.64     25.49 o 
   2  12   0      990.56     1156.49     53.36 o 
   3  12   0      117.37      116.22     34.27 o 
   4  12   0     1447.82     1533.14     39.00 o 
   5  12   0     1007.89     1085.54     43.37 o 
   6  12   0      533.02      535.49     81.55 o 
   7  12   0     1353.43     1427.67    221.72 o 
   8  12   0        1.29      -71.74     85.51 o 
   9  12   0     1026.31     1123.04    160.90 o 
   1  13   0       35.18       18.86     29.38 o 
   2  13   0       27.41        7.35     24.39 o 
   3  13   0      448.49      638.63     99.12 o 
   4  13   0      234.54      173.41     35.39 o 
   5  13   0      541.63      433.05     75.96 o 
   6  13   0      598.97      746.31     81.72 o 
   7  13   0      196.16      672.60    389.68 o 
   0  14   0      383.32      422.30     85.51 o 
   1  14   0        1.39      -20.28     49.09 o 
   2  14   0      455.79      379.57     96.33 o 
   3  14   0      161.02      108.84     57.82 o 
   4  14   0      185.05      105.83     56.09 o 
 -16   1   1       43.43       29.64     20.95 o 
 -15   1   1     1020.92     1021.82     36.94 o 
 -14   1   1      274.89      235.96     24.47 o 
 -13   1   1      439.50      517.87     64.23 o 
 -12   1   1     3364.56     3265.50     66.27 o 
 -11   1   1       59.77       35.72     19.76 o 
 -10   1   1     5440.69     5354.36     77.17 o 
  -9   1   1     2560.27     2687.75    151.80 o 
  -8   1   1     1593.00     1584.88     35.33 o 
  -7   1   1     1246.59     1263.31     70.77 o 
  -6   1   1      116.91       58.33     15.95 o 
  -5   1   1     7157.44     7136.07     84.61 o 
  -4   1   1    36747.36    40119.03    584.30 o 
  -3   1   1     2059.24     1856.46     25.59 o 
  -2   1   1    18288.31    18364.41    181.96 o 
   2   1   1     2753.16     2803.60     33.39 o 
   3   1   1    24077.32    25529.36    230.55 o 
   4   1   1     3700.07     3575.50     34.48 o 
   5   1   1      300.78      216.40     13.22 o 
   6   1   1      446.49      528.50     17.51 o 
   7   1   1     3472.78     4023.27     48.58 o 
   8   1   1     3774.48     3715.04     46.96 o 
   9   1   1     4514.56     4576.55     76.05 o 
  10   1   1      749.12      868.23     42.37 o 
  11   1   1     6487.40     6370.78    107.28 o 
  12   1   1      657.87      647.92     58.75 o 
  13   1   1      974.01      853.69    124.77 o 
  14   1   1     1621.17     1603.48     45.59 o 
  15   1   1        4.14       10.55     21.89 o 
  16   1   1      783.07      794.01     79.93 o 
 -16   2   1      476.77      492.24     33.30 o 
 -15   2   1      303.11      259.78     28.94 o 
 -14   2   1      266.54      319.51     22.97 o 
 -13   2   1      219.19      250.78     27.83 o 
 -12   2   1       34.28       31.04     21.50 o 
 -11   2   1     3419.85     3392.35     57.85 o 
 -10   2   1     2704.89     2800.30    113.78 o 
  -9   2   1      929.08     1098.75    111.22 o 
  -8   2   1     5151.55     5285.26     78.36 o 
  -7   2   1     4620.43     4482.46     60.09 o 
  -6   2   1    13835.84    14196.63    150.90 o 
  -5   2   1     2163.02     2245.34     63.10 o 
  -4   2   1    13740.35    13354.37    139.84 o 
  -3   2   1     9833.55    10171.99    104.89 o 
  -2   2   1     6329.69     6233.71     50.13 o 
  -1   2   1     5529.14     5522.67     45.11 o 
   0   2   1    11870.58    12373.08     83.01 o 
   1   2   1     7979.97     7683.22     51.92 o 
   2   2   1       27.40       54.76      6.96 o 
   3   2   1      344.72      330.21     19.40 o 
   4   2   1     5822.00     6029.57     65.34 o 
   5   2   1     3429.32     3815.07     37.46 o 
   6   2   1    16947.27    17455.24    165.25 o 
   7   2   1      704.57      696.97     26.32 o 
   8   2   1     5210.37     4951.06     75.35 o 
   9   2   1      180.19      160.40     23.07 o 
  10   2   1     3478.10     3282.48     79.56 o 
  11   2   1      475.52      390.87     30.75 o 
  12   2   1     2156.54     2155.84     50.94 o 
  13   2   1     1246.20     1158.07     62.59 o 
  14   2   1      313.51      328.90     35.56 o 
  15   2   1      808.23      735.33     54.61 o 
  16   2   1       53.17       47.24     20.42 o 
 -16   3   1     1702.04     1572.65     58.92 o 
 -15   3   1       18.90       16.59     15.62 o 
 -14   3   1     1246.00     1222.43     31.76 o 
 -13   3   1      135.27      183.55     28.37 o 
 -12   3   1     1802.09     1781.79     55.31 o 
 -11   3   1     2380.25     2316.71     61.71 o 
 -10   3   1      355.72      397.54     35.05 o 
  -9   3   1       29.31       46.50     19.52 o 
  -8   3   1     3996.39     3958.67     55.20 o 
  -7   3   1      906.66      856.48     29.73 o 
  -6   3   1     6282.26     6475.75     76.41 o 
  -5   3   1     7512.88     7275.60     79.88 o 
  -4   3   1     4766.61     4912.52     50.70 o 
  -3   3   1    19280.05    18805.81    176.52 o 
  -2   3   1     4316.74     4087.83     39.69 o 
  -1   3   1    19957.52    18825.81    163.79 o 
   0   3   1    10317.75    10703.62     83.18 o 
   1   3   1    11411.15    11323.05     86.54 o 
   2   3   1    22066.25    22157.50    207.63 o 
   3   3   1     3774.93     3708.73     35.39 o 
   4   3   1    29470.88    27975.71    994.89 o 
   5   3   1    20655.66    21425.58    243.98 o 
   6   3   1     2002.77     1972.22     35.87 o 
   7   3   1    13275.59    13049.78    126.13 o 
   8   3   1      786.62      858.08     32.41 o 
   9   3   1     1891.29     1867.80     36.25 o 
  10   3   1      372.76      415.88     27.24 o 
  11   3   1     3330.35     3147.66     54.37 o 
  12   3   1      512.72      559.08     29.77 o 
  13   3   1      106.27      135.30     28.20 o 
  14   3   1       23.78       -0.42     14.91 o 
  15   3   1      593.11      602.65     33.62 o 
  16   3   1      657.80      621.34     76.74 o 
 -16   4   1      560.46      583.17    105.98 o 
 -15   4   1     1648.96     1649.05     61.35 o 
 -14   4   1      184.80      237.84     38.11 o 
 -13   4   1     3623.34     3635.17     66.54 o 
 -12   4   1      213.48      192.25     22.80 o 
 -11   4   1     5361.03     5296.73     78.52 o 
 -10   4   1     1749.21     1665.22     35.79 o 
  -9   4   1     1046.09     1064.27     33.24 o 
  -8   4   1     6249.91     5901.47     77.68 o 
  -7   4   1     4775.09     4596.81     62.57 o 
  -6   4   1    12680.38    14159.56    156.62 o 
  -5   4   1        7.31       34.20      9.08 o 
  -4   4   1    23852.66    23834.04    248.68 o 
  -3   4   1    14992.28    16052.06    148.41 o 
  -2   4   1     3505.56     3564.16     33.54 o 
  -1   4   1     8655.19     8777.08     70.86 o 
   0   4   1     6010.70     6162.99     51.13 o 
   1   4   1    16562.60    16228.72    275.58 o 
   2   4   1    22467.95    22871.53    216.82 o 
   3   4   1    49778.46    51075.86    568.07 o 
   4   4   1     4353.98     4411.01     42.14 o 
   5   4   1    10037.51    10219.95    495.34 o 
   6   4   1    10600.56    10592.51    110.70 o 
   7   4   1     1143.07     1168.02     29.79 o 
   8   4   1     5608.59     5886.11     63.89 o 
   9   4   1       64.01       46.55     15.32 o 
  10   4   1      456.19      466.64     32.98 o 
  11   4   1      101.60      105.74     16.86 o 
  12   4   1     2163.50     2045.22     37.82 o 
  13   4   1      721.77      696.77     43.72 o 
  14   4   1      883.23      832.81     52.57 o 
  15   4   1     1084.07     1074.72     49.35 o 
  16   4   1      103.15       59.63     44.00 o 
 -15   5   1     1474.37     1681.98    110.74 o 
 -14   5   1     2720.90     2761.08     77.37 o 
 -13   5   1      182.69      188.36     27.04 o 
 -12   5   1     8832.79     8718.16    138.05 o 
 -11   5   1      542.73      548.14     31.43 o 
 -10   5   1     8709.79     8544.58    109.54 o 
  -9   5   1     9166.61     9192.46    109.17 o 
  -8   5   1     4748.23     4882.67     81.72 o 
  -7   5   1    23514.67    24562.81    368.96 o 
  -6   5   1       30.76       41.60     14.29 o 
  -5   5   1    14127.88    13225.77    140.86 o 
  -4   5   1    13385.94    14101.92    153.45 o 
  -3   5   1    11236.98    11991.22    105.49 o 
  -2   5   1    25387.27    26714.80    257.39 o 
  -1   5   1        5.80       10.17      8.18 o 
   0   5   1    17926.20    18551.13    154.59 o 
   1   5   1     4613.59     4823.52     44.03 o 
   2   5   1     5348.40     5113.75     52.64 o 
   3   5   1     2463.97     2440.93     31.84 o 
   4   5   1    12965.14    13066.39    125.73 o 
   5   5   1       73.92       57.86     11.99 o 
   6   5   1     6709.00     6615.43     71.16 o 
   7   5   1     1996.19     1706.39    195.16 o 
   8   5   1     5840.12     5683.17     61.45 o 
   9   5   1     6775.95     6849.93     74.75 o 
  10   5   1     1898.30     1864.94     36.44 o 
  11   5   1     7605.52     7264.77     83.16 o 
  12   5   1     1621.02     1609.10     33.79 o 
  13   5   1     4534.36     4163.02    153.78 o 
  14   5   1     3288.67     3339.49     79.76 o 
  15   5   1      227.98      165.90     48.10 o 
 -15   6   1     1171.92     1269.53    125.57 o 
 -14   6   1      349.31      335.71     74.16 o 
 -13   6   1     3349.10     3289.05     96.88 o 
 -12   6   1       51.78       27.29     16.04 o 
 -11   6   1     6890.28     6797.73     87.87 o 
 -10   6   1     3721.06     3577.69    105.34 o 
  -9   6   1     7170.67     7346.31    103.96 o 
  -8   6   1     7423.17     7607.13    114.18 o 
  -7   6   1      989.25     1045.58     47.27 o 
  -6   6   1    11879.87    11530.49    146.30 o 
  -5   6   1     1269.94     1377.88     29.81 o 
  -4   6   1    10838.28    10667.26    131.35 o 
  -3   6   1     4485.99     4645.25     46.23 o 
  -2   6   1      627.94      629.99     20.79 o 
  -1   6   1     5793.22     5357.53    162.35 o 
   0   6   1     4563.07     4496.89     51.40 o 
   1   6   1     4231.14     3955.30     63.17 o 
   2   6   1      121.63      191.21     20.63 o 
   3   6   1    16510.92    16327.15    160.93 o 
   4   6   1     2113.28     2215.18     29.24 o 
   5   6   1     7832.88     7812.65    234.17 o 
   6   6   1     2121.89     2002.23     36.85 o 
   7   6   1     7333.72     7042.75    112.97 o 
   8   6   1    13153.44    12399.38    360.15 o 
   9   6   1        8.46       12.78     18.31 o 
  10   6   1     7821.80     7767.48    116.36 o 
  11   6   1       29.95       64.31     18.30 o 
  12   6   1     4383.97     4357.24     83.26 o 
  13   6   1     1423.36     1518.94     78.33 o 
  14   6   1      721.47      649.68    150.64 o 
  15   6   1     1662.77     1945.99    143.57 o 
 -14   7   1      658.62      683.61    153.15 o 
 -13   7   1        2.98      -40.48     78.83 o 
 -12   7   1      659.99      703.33     62.94 o 
 -11   7   1      232.59      193.28     16.34 o 
 -10   7   1       23.28       30.87     10.10 o 
  -9   7   1      175.57      169.39     11.01 o 
  -8   7   1     3303.00     3202.65    113.86 o 
  -7   7   1     1926.06     2006.73     41.88 o 
  -6   7   1      294.66      285.46     18.29 o 
  -5   7   1     5289.65     5350.13     66.06 o 
  -4   7   1      668.58      708.58     27.33 o 
  -3   7   1    19226.38    19643.63    188.74 o 
  -2   7   1     1310.67     1290.35     37.52 o 
  -1   7   1     8911.98     8919.88     81.80 o 
   0   7   1     5533.06     5538.39     60.22 o 
   1   7   1     4725.31     4649.40     86.82 o 
   2   7   1    21060.82    20648.06    220.13 o 
   3   7   1     1083.93     1155.62     39.80 o 
   4   7   1    14234.61    14315.60    423.40 o 
   5   7   1    10090.79     9745.17    114.68 o 
   6   7   1     1805.84     1849.16     85.80 o 
   7   7   1     6576.46     6229.54    179.25 o 
   8   7   1        7.97      -12.61     18.62 o 
   9   7   1     2910.41     2943.44     70.92 o 
  10   7   1       33.02       42.82     23.74 o 
  11   7   1      675.84      633.34     31.80 o 
  12   7   1      339.14      327.06     31.86 o 
  13   7   1      233.54      255.63     71.75 o 
  14   7   1      176.61      119.99     59.81 o 
 -14   8   1      241.23      193.94    104.56 o 
 -13   8   1      655.49      582.88    107.22 o 
 -12   8   1      134.75      -10.92     49.43 o 
 -11   8   1      294.62      269.26     53.82 o 
 -10   8   1       36.16       30.07      9.94 o 
  -9   8   1      398.11      330.06     19.56 o 
  -8   8   1      250.88      279.27     17.39 o 
  -7   8   1      741.33      701.22     29.10 o 
  -6   8   1      372.90      455.63     19.56 o 
  -5   8   1      512.72      525.97     56.15 o 
  -4   8   1     4877.43     5218.02     81.14 o 
  -3   8   1       83.81      125.06     20.42 o 
  -2   8   1     6270.82     6512.46    103.19 o 
  -1   8   1     3121.07     3156.08     51.51 o 
   0   8   1     2147.09     2152.00     38.74 o 
   1   8   1     6925.78     6821.18     71.12 o 
   2   8   1        0.21       23.56     17.58 o 
   3   8   1    12388.57    12483.67    144.62 o 
   4   8   1     1521.77     1486.05     37.91 o 
   5   8   1     2503.16     2553.73     50.48 o 
   6   8   1     3965.86     3858.05    131.62 o 
   7   8   1        0.83       -5.33     11.97 o 
   8   8   1     2123.58     2039.04    112.84 o 
   9   8   1      115.77      119.23     43.54 o 
  10   8   1     1432.28     1330.57     40.14 o 
  11   8   1      256.56      223.81     30.17 o 
  12   8   1      325.52      390.38     74.22 o 
  13   8   1      144.10      138.23     65.90 o 
  14   8   1      239.68      304.37    195.35 o 
 -13   9   1      120.35      177.11    179.13 o 
 -12   9   1      761.80      604.54    112.87 o 
 -11   9   1      118.48      111.56    110.76 o 
 -10   9   1     1888.53     1843.28     98.00 o 
  -9   9   1     1595.58     1612.37    185.44 o 
  -8   9   1       21.33       30.72     16.27 o 
  -7   9   1     3243.40     3526.06    127.49 o 
  -6   9   1        1.60        9.98     12.75 o 
  -5   9   1     3229.62     3018.05     62.97 o 
  -4   9   1     1851.16     1988.43     78.94 o 
  -3   9   1      675.56      725.40     46.84 o 
  -2   9   1       89.29      118.93     16.18 o 
  -1   9   1      459.57      530.09     64.93 o 
   0   9   1      219.16      229.12     52.56 o 
   1   9   1        5.32      -15.63     15.63 o 
   2   9   1       19.25        4.38     12.24 o 
   3   9   1       22.14       26.56     17.01 o 
   4   9   1        6.61        8.49     11.87 o 
   5   9   1       93.16       92.58     16.41 o 
   6   9   1     1597.44     1605.49     57.32 o 
   7   9   1      316.08      267.33     23.85 o 
   8   9   1      948.30      879.96     38.80 o 
   9   9   1     1464.58     1545.48     82.13 o 
  10   9   1       42.82       -0.45     21.64 o 
  11   9   1     1070.04      955.61    102.45 o 
  12   9   1       20.89      -29.90     59.78 o 
  13   9   1      466.49      904.59    154.01 o 
 -12  10   1       24.63       47.01     87.95 o 
 -11  10   1      279.55      391.99     99.23 o 
 -10  10   1       76.27       32.31     52.87 o 
  -9  10   1       91.04       57.06     37.29 o 
  -8  10   1     1303.08     1248.14     80.14 o 
  -7  10   1      149.31      184.20     51.19 o 
  -6  10   1     1543.92     1512.83     35.84 o 
  -5  10   1      858.84      904.14     43.89 o 
  -4  10   1       69.74      248.39    107.02 o 
  -3  10   1      994.32      967.69     39.03 o 
  -2  10   1      266.58      266.73     29.39 o 
  -1  10   1       96.34      117.21     23.01 o 
   0  10   1      157.22      132.80     25.91 o 
   1  10   1       37.36       45.78     20.55 o 
   2  10   1        0.75       -9.46     19.05 o 
   3  10   1      630.71      622.55     45.64 o 
   4  10   1      960.90     1021.45     40.60 o 
   5  10   1      166.07      145.64     19.93 o 
   6  10   1      355.29      330.07     30.76 o 
   7  10   1      570.80      657.74     69.27 o 
   8  10   1      139.38      110.80     24.67 o 
   9  10   1      575.16      526.12     33.52 o 
  10  10   1      194.82      155.98     65.27 o 
  11  10   1        4.51      -64.30     64.30 o 
  12  10   1      206.42       38.10    144.69 o 
 -11  11   1       21.45       77.41    162.11 o 
 -10  11   1      115.19      118.34    163.33 o 
  -9  11   1      468.53      523.22    119.15 o 
  -8  11   1      103.14      119.60     24.40 o 
  -7  11   1      353.82      311.55     23.81 o 
  -6  11   1       16.39        6.29     14.22 o 
  -5  11   1      710.82      744.54     70.00 o 
  -4  11   1      232.42      223.20     28.12 o 
  -3  11   1        0.85       12.67     20.32 o 
  -2  11   1      376.22      460.33     83.19 o 
  -1  11   1       57.39       39.84     22.17 o 
   0  11   1      112.59       75.66     28.33 o 
   1  11   1       40.02       11.49     26.33 o 
   2  11   1      394.86      370.19     36.61 o 
   3  11   1        9.97       -1.45     17.38 o 
   4  11   1       70.67       26.25     18.71 o 
   5  11   1       17.64       14.40     22.87 o 
   6  11   1      303.01      329.21     54.96 o 
   7  11   1      124.56      110.45     25.76 o 
   8  11   1      100.80       65.22     23.92 o 
   9  11   1      285.93      228.71     70.93 o 
  10  11   1      121.87      -55.52     89.57 o 
  11  11   1      113.41      125.23    100.10 o 
  -9  12   1      436.89      417.04    125.64 o 
  -8  12   1      935.22      881.08    239.12 o 
  -7  12   1       33.30      932.16    638.52 o 
  -6  12   1      684.38      746.87     90.24 o 
  -5  12   1      277.96      216.78     32.62 o 
  -4  12   1      401.17      402.22     68.92 o 
  -3  12   1      254.62      418.75     40.59 o 
  -2  12   1        0.01       15.17     20.12 o 
  -1  12   1      384.83      509.51     71.96 o 
   0  12   1       95.08      127.51     33.13 o 
   1  12   1       20.55       32.01     22.50 o 
   2  12   1      154.13      148.42     23.52 o 
   3  12   1       58.27       51.13     18.82 o 
   4  12   1        1.76       11.26     17.20 o 
   5  12   1      707.73      809.63    104.81 o 
   6  12   1       10.73       -3.65     34.17 o 
   7  12   1      342.57      383.63     38.27 o 
   8  12   1      402.99      331.21    123.69 o 
   9  12   1      246.62      315.72    201.02 o 
  -7  13   1      559.35      537.94    239.72 o 
  -6  13   1      100.95       87.90     75.15 o 
  -5  13   1      963.33      952.29     57.20 o 
  -4  13   1        4.08      -19.25     30.62 o 
  -3  13   1     1638.66     1660.95     55.06 o 
  -2  13   1      362.75      402.19     67.16 o 
  -1  13   1      883.44      852.31     50.79 o 
   0  13   1     1315.55     1357.90     68.34 o 
   1  13   1      253.05      257.11     51.72 o 
   2  13   1     1605.26     1737.44    112.14 o 
   3  13   1       55.64       -6.78     29.04 o 
   4  13   1     1084.46     1111.48     55.46 o 
   5  13   1      488.21      480.36     46.88 o 
   6  13   1      372.33      362.31     52.24 o 
   7  13   1      786.55      349.13    222.50 o 
  -4  14   1     1079.31      908.70    120.54 o 
  -3  14   1        7.15        3.62     19.94 o 
  -2  14   1     1890.53     1803.60    151.81 o 
  -1  14   1      857.55      840.89     61.76 o 
   0  14   1     1219.63     1211.01    112.62 o 
   1  14   1     2684.98     2745.33     93.62 o 
   2  14   1        0.38      -23.81     31.34 o 
   3  14   1     1723.68     1702.54     84.65 o 
   4  14   1      373.78      510.43    107.40 o 
 -17   0   2     3314.41     3264.15    143.88 o 
 -16   0   2     1944.85     1852.34    108.37 o 
 -15   0   2     1285.99     1423.85     58.55 o 
 -14   0   2     4436.30     4337.27    112.91 o 
 -13   0   2      107.29      106.04     23.30 o 
 -12   0   2     1725.28     1719.96     75.45 o 
 -11   0   2        4.17       10.18     18.65 o 
 -10   0   2     4150.52     4605.14     81.31 o 
  -9   0   2      901.80     1009.72     34.43 o 
  -8   0   2     2213.15     2202.59     46.10 o 
  -7   0   2       79.98      160.50    128.27 o 
  -6   0   2     1554.23     1326.82    778.35 o 
  -5   0   2     7831.04     6948.63    309.64 o 
  -4   0   2     1847.22     1655.58     45.39 o 
  -3   0   2    67839.33    75894.85   2200.68 o 
  -2   0   2        6.02       13.36      7.24 o 
   2   0   2    18754.64    18276.14    180.80 o 
   3   0   2    16943.83    16210.94    176.99 o 
   4   0   2     7644.34     7804.08     92.68 o 
   5   0   2     1884.30     1402.39     62.01 o 
   6   0   2    45347.68    44261.54    712.03 o 
   7   0   2      843.01      676.87     33.94 o 
   8   0   2     4793.59     4835.99     87.80 o 
   9   0   2    21101.45    21112.19    377.20 o 
  10   0   2      238.43      284.14     64.24 o 
  11   0   2     5348.76     5371.34    135.11 o 
  12   0   2     2681.07     2536.35     75.26 o 
  13   0   2     1925.74     2072.04    115.30 o 
  14   0   2      343.41      298.11     51.76 o 
  15   0   2      734.09      501.21    152.87 o 
  16   0   2      617.45      656.93     52.77 o 
 -16   1   2     2045.50     1933.13     49.67 o 
 -15   1   2      876.36      884.77     38.01 o 
 -14   1   2     1194.05     1211.81     36.70 o 
 -13   1   2     3227.26     2982.15     60.30 o 
 -12   1   2      224.72      208.69     18.04 o 
 -11   1   2     4955.77     4966.56     73.97 o 
 -10   1   2        7.92        5.19     11.90 o 
  -9   1   2     6445.76     6346.79     85.12 o 
  -8   1   2     2465.83     2514.88     57.82 o 
  -7   1   2     2704.34     2568.55     50.16 o 
  -6   1   2     9299.57     9400.13    130.34 o 
  -5   1   2     2140.14     1986.28     36.81 o 
  -4   1   2    43379.13    44629.98   1193.36 o 
  -3   1   2     9456.60     8781.94     97.33 o 
  -2   1   2    30800.79    32041.79    518.77 o 
  -1   1   2     9243.03     7967.23    261.31 o 
   1   1   2    35138.95    36726.03    507.17 o 
   2   1   2      697.76      439.84     17.05 o 
   3   1   2      675.06      740.71     15.94 o 
   4   1   2      239.18      315.63     16.73 o 
   5   1   2    71197.16    73919.42    841.73 o 
   6   1   2     8324.03     8483.11     79.84 o 
   7   1   2    16897.13    16297.23    170.16 o 
   8   1   2    15814.66    15684.09    175.94 o 
   9   1   2     5077.67     5281.36     69.44 o 
  10   1   2     7389.31     7319.29    109.57 o 
  11   1   2      127.26       97.82     25.09 o 
  12   1   2     7631.60     7772.42    122.12 o 
  13   1   2       44.04       57.95     22.68 o 
  14   1   2     2452.80     2466.13     99.97 o 
  15   1   2      784.35      874.76     40.82 o 
  16   1   2     1041.01      999.99     91.84 o 
 -16   2   2        5.73       -9.59     17.02 o 
 -15   2   2     1310.82     1224.32     38.31 o 
 -14   2   2      145.66      173.91     23.77 o 
 -13   2   2      938.13     1009.07     61.81 o 
 -12   2   2     4584.66     4581.55     62.96 o 
 -11   2   2      285.21      250.05     65.58 o 
 -10   2   2    10727.69    10757.51    130.27 o 
  -9   2   2       79.65      128.87     19.57 o 
  -8   2   2    23289.62    22747.09    284.05 o 
  -7   2   2    18075.48    19179.45    327.72 o 
  -6   2   2     1903.91     1600.10     44.05 o 
  -5   2   2    41207.55    41044.74    625.91 o 
  -4   2   2       36.98      445.40     57.14 o 
  -3   2   2     6118.20     5905.54    183.40 o 
  -2   2   2    33403.68    32339.99    389.19 o 
  -1   2   2     1755.52     1504.40     26.77 o 
   0   2   2    15106.12    16028.34    163.29 o 
   1   2   2     2233.11     2356.44     25.59 o 
   2   2   2       16.31       77.71     11.01 o 
   3   2   2       10.34       99.08     18.95 o 
   4   2   2     1023.47     1077.53     19.56 o 
   5   2   2      208.12      214.77     11.64 o 
   6   2   2    13451.35    13611.10    214.74 o 
   7   2   2      966.83      958.94     21.93 o 
   8   2   2    10394.65    10926.14    130.70 o 
   9   2   2      900.99      952.96     31.24 o 
  10   2   2     8400.44     8350.88     97.43 o 
  11   2   2     7434.69     7433.04    120.19 o 
  12   2   2      445.39      501.24     29.93 o 
  13   2   2     5384.16     5485.66    139.40 o 
  14   2   2      305.42      325.34     27.46 o 
  15   2   2     2360.98     2411.64    106.53 o 
  16   2   2     1326.48     1270.43     45.60 o 
 -16   3   2      814.65      875.20     51.32 o 
 -15   3   2      189.36      163.21     21.48 o 
 -14   3   2      502.67      498.56     25.10 o 
 -13   3   2      328.44      381.84     27.26 o 
 -12   3   2       21.96       12.94     18.65 o 
 -11   3   2     5330.58     5240.69     76.52 o 
 -10   3   2        6.29        3.94     19.71 o 
  -9   3   2     8289.20     8163.08    112.94 o 
  -8   3   2     3118.51     3299.09     73.06 o 
  -7   3   2     1385.72     1540.20     40.65 o 
  -6   3   2     1734.83     1605.16     23.20 o 
  -5   3   2       67.60       63.58     12.28 o 
  -4   3   2    16378.50    17099.40    178.61 o 
  -3   3   2     3569.84     3413.95     52.50 o 
  -2   3   2     8318.24     7734.25     65.38 o 
  -1   3   2    51999.67    57096.96    590.92 o 
   0   3   2     1090.97     1301.05     35.98 o 
   1   3   2    41590.75    42550.75    413.97 o 
   2   3   2     3930.60     3799.45     34.53 o 
   3   3   2     8114.36     7540.15    229.31 o 
   4   3   2       75.66      113.35     12.57 o 
   5   3   2     8346.99     7790.16    282.59 o 
   6   3   2      824.32      952.92     23.07 o 
   7   3   2     9455.59     9335.89     94.52 o 
   8   3   2     1446.13     1489.93     30.73 o 
   9   3   2     1797.10     1858.17     37.56 o 
  10   3   2     4018.96     3896.69     50.69 o 
  11   3   2      973.79      918.39     31.71 o 
  12   3   2     1973.71     2196.35     50.95 o 
  13   3   2        3.44       -4.90     15.14 o 
  14   3   2     1611.62     1599.41     49.11 o 
  15   3   2      706.53      700.00     66.03 o 
  16   3   2      498.63      553.13     67.65 o 
 -16   4   2      402.85      440.59     87.23 o 
 -15   4   2      110.83      114.31     25.78 o 
 -14   4   2     1239.74     1273.91     97.84 o 
 -13   4   2      420.42      452.60     29.30 o 
 -12   4   2      223.95      258.21     24.57 o 
 -11   4   2      866.56      863.49    102.08 o 
 -10   4   2       12.12       -1.97     16.23 o 
  -9   4   2      227.10      249.59     17.27 o 
  -8   4   2      118.73      124.72     14.68 o 
  -7   4   2       12.42       40.53     12.90 o 
  -6   4   2      264.91      313.48     15.21 o 
  -5   4   2      491.10      537.92     17.84 o 
  -4   4   2    10495.91    10991.63    108.21 o 
  -3   4   2      453.69      314.09     16.09 o 
  -2   4   2      854.26      937.51     28.83 o 
  -1   4   2     9463.73     9534.51     81.48 o 
   0   4   2     4935.93     4655.28     43.14 o 
   1   4   2     2364.25     2104.56     34.10 o 
   2   4   2    33436.89    35624.71    376.88 o 
   3   4   2      596.82      691.15     27.05 o 
   4   4   2    17973.88    17864.49    159.08 o 
   5   4   2     9705.56    10082.91    117.67 o 
   6   4   2     6528.87     6883.90    232.71 o 
   7   4   2     7677.04     7419.42    218.75 o 
   8   4   2      575.54      599.36     53.42 o 
   9   4   2     4184.80     4128.87     57.18 o 
  10   4   2     1544.95     1585.59     48.51 o 
  11   4   2       37.85       17.32     13.05 o 
  12   4   2      402.25      391.27     37.15 o 
  13   4   2       40.77       43.84     18.75 o 
  14   4   2        0.49       -4.57     16.26 o 
  15   4   2      123.94      319.03    128.25 o 
  16   4   2       19.81       15.64     38.91 o 
 -15   5   2       27.47       31.05     59.09 o 
 -14   5   2        1.51       -8.51     27.25 o 
 -13   5   2       80.66       70.93     11.43 o 
 -12   5   2      394.88      434.35     58.76 o 
 -11   5   2       11.25        4.22     18.20 o 
 -10   5   2      159.87      555.07    183.74 o 
  -9   5   2      502.92      550.77     94.76 o 
  -8   5   2       48.24       58.21     14.72 o 
  -7   5   2       15.15        1.16     14.74 o 
  -6   5   2       38.73       28.74     11.46 o 
  -5   5   2     3974.18     4081.75     62.80 o 
  -4   5   2       30.00       34.40      9.48 o 
  -3   5   2      184.42      137.07     15.82 o 
  -2   5   2     3544.69     3688.13     37.96 o 
  -1   5   2     2598.23     2850.10     31.40 o 
   0   5   2      457.46      557.08     19.60 o 
   1   5   2      121.32      164.16     10.80 o 
   2   5   2     9003.07     9711.62     79.55 o 
   3   5   2       27.45       15.22      8.99 o 
   4   5   2       46.24       40.39      9.89 o 
   5   5   2     1608.33     1641.39     40.63 o 
   6   5   2     2454.83     2468.25     41.35 o 
   7   5   2      810.29      915.21     28.30 o 
   8   5   2       83.29      127.92     22.69 o 
   9   5   2      878.33      817.81    218.61 o 
  10   5   2       99.79       86.99     22.75 o 
  11   5   2      237.54      178.96     32.81 o 
  12   5   2      172.93      157.69     23.50 o 
  13   5   2        1.69      -37.74     37.74 o 
  14   5   2        0.29      -29.23     29.23 o 
  15   5   2        9.44      -10.61     22.74 o 
 -15   6   2       17.77       43.97     61.21 o 
 -14   6   2      622.30      696.40     74.00 o 
 -13   6   2      210.20      144.69     31.43 o 
 -12   6   2      132.27      145.11     16.14 o 
 -11   6   2      469.91      533.47    222.51 o 
 -10   6   2        7.63      -14.98     20.73 o 
  -9   6   2      306.74      317.79     23.51 o 
  -8   6   2     1175.03     1145.25     30.27 o 
  -7   6   2     1353.84     1250.22     30.60 o 
  -6   6   2      107.06       43.88     17.64 o 
  -5   6   2      956.20      881.00     26.68 o 
  -4   6   2       13.66        7.15     13.58 o 
  -3   6   2     1687.98     2030.40     30.68 o 
  -2   6   2        7.33       -3.55      8.92 o 
  -1   6   2     2120.80     2114.07     61.28 o 
   0   6   2      300.58      405.98     34.74 o 
   1   6   2     5543.52     5191.81     52.00 o 
   2   6   2     7932.77     8258.18    190.03 o 
   3   6   2      855.16      694.88     40.92 o 
   4   6   2     7970.66     7922.42     84.59 o 
   5   6   2     1461.61     1422.27     31.76 o 
   6   6   2      851.55      888.51    151.06 o 
   7   6   2     4303.61     4473.54     78.26 o 
   8   6   2     1302.33     1458.08    177.80 o 
   9   6   2     2852.49     2889.30     61.15 o 
  10   6   2      624.06      632.50     34.44 o 
  11   6   2        3.04       17.56     24.98 o 
  12   6   2      291.17      329.27     31.19 o 
  13   6   2       39.56       76.28     20.05 o 
  14   6   2        0.16      -30.01     30.01 o 
  15   6   2        0.65      953.93    623.53 o 
 -14   7   2       45.18       21.97     48.50 o 
 -13   7   2     1350.52     1429.18     97.48 o 
 -12   7   2      130.84      138.23     23.59 o 
 -11   7   2      334.41      285.57     13.80 o 
 -10   7   2       17.83       19.86     11.27 o 
  -9   7   2      708.59      620.74     40.07 o 
  -8   7   2     1403.99     1558.91     32.09 o 
  -7   7   2     2690.25     2581.00     43.37 o 
  -6   7   2       24.68       40.74     11.19 o 
  -5   7   2      929.35     1015.85     26.72 o 
  -4   7   2      968.49      886.53     48.82 o 
  -3   7   2     1661.14     1451.19     50.28 o 
  -2   7   2     4944.37     5263.40     77.51 o 
  -1   7   2      316.08      352.94     17.69 o 
   0   7   2     3916.99     3649.72     77.82 o 
   1   7   2     1196.07     1178.30    129.86 o 
   2   7   2     3314.48     3138.11     43.27 o 
   3   7   2     8805.24     8542.45     97.33 o 
   4   7   2     1351.98     1406.52     36.17 o 
   5   7   2     5653.23     5459.69     73.55 o 
   6   7   2     3154.39     3294.65     78.17 o 
   7   7   2     1179.55     1216.17    101.11 o 
   8   7   2      941.92      987.46     37.73 o 
   9   7   2     1469.97     1497.59     80.84 o 
  10   7   2      774.70      850.60     35.60 o 
  11   7   2        4.13       24.01     24.04 o 
  12   7   2      188.65      254.99     23.09 o 
  13   7   2       66.70       92.00     27.61 o 
  14   7   2      133.44      101.58     63.52 o 
 -14   8   2      143.31      727.91    337.40 o 
 -13   8   2     1075.78     1092.47    334.56 o 
 -12   8   2     1560.60     1615.86    186.23 o 
 -11   8   2      599.61      528.73     97.24 o 
 -10   8   2     2986.47     2755.40    100.00 o 
  -9   8   2      186.77      163.30     13.45 o 
  -8   8   2     4684.20     4452.49     72.89 o 
  -7   8   2     4281.55     4251.96    118.07 o 
  -6   8   2     1948.59     1884.06     35.99 o 
  -5   8   2     5221.27     5365.76     79.49 o 
  -4   8   2        5.91        5.57     11.06 o 
  -3   8   2     7188.00     7265.21     79.09 o 
  -2   8   2     2121.63     2207.36     53.12 o 
  -1   8   2     3057.89     3051.39     54.42 o 
   0   8   2     1578.11     1699.06     40.75 o 
   1   8   2       78.06       73.29     13.49 o 
   2   8   2     2716.13     2527.09     74.51 o 
   3   8   2      260.75      366.25     22.95 o 
   4   8   2     1448.13     1773.11    177.50 o 
   5   8   2      670.07      641.12     58.39 o 
   6   8   2     3279.48     3178.70    203.55 o 
   7   8   2       50.41       49.36     18.28 o 
   8   8   2     5073.24     4990.97    124.17 o 
   9   8   2     1602.46     1681.90     62.98 o 
  10   8   2     1299.79     1332.59     83.07 o 
  11   8   2     1312.45     1357.41     48.49 o 
  12   8   2       31.50       22.82     31.41 o 
  13   8   2     1543.24     1577.95    120.65 o 
  14   8   2      171.60      113.03     82.48 o 
 -13   9   2      574.82      451.08    122.80 o 
 -12   9   2      753.18      778.04    115.93 o 
 -11   9   2     2568.57     2501.52    136.69 o 
 -10   9   2       88.84      -64.03     80.65 o 
  -9   9   2     5469.21     4945.18     70.20 o 
  -8   9   2     1665.77     1585.55     28.97 o 
  -7   9   2     4098.39     3856.48     99.39 o 
  -6   9   2     4402.50     4696.00     72.60 o 
  -5   9   2      528.72      528.51     45.63 o 
  -4   9   2     8163.99     8496.49    115.69 o 
  -3   9   2     2191.57     2220.13     47.65 o 
  -2   9   2     5984.04     6104.79     84.56 o 
  -1   9   2      252.56      288.34     40.71 o 
   0   9   2     5265.42     5259.47     72.52 o 
   1   9   2     2402.13     2618.41     42.94 o 
   2   9   2     1673.37     1570.98     41.58 o 
   3   9   2     1105.78     1116.01     44.44 o 
   4   9   2      859.13      802.11     74.23 o 
   5   9   2     1381.91     1382.05     35.53 o 
   6   9   2      432.86      940.90    200.63 o 
   7   9   2     2254.27     2285.43     67.27 o 
   8   9   2       81.45       93.02     24.10 o 
   9   9   2     2194.10     2105.02     62.13 o 
  10   9   2     1193.38     1196.70     56.68 o 
  11   9   2      190.30      144.13     42.39 o 
  12   9   2     2162.41     2465.95    211.56 o 
  13   9   2       70.66      -16.77     69.99 o 
 -12  10   2     1077.49     1087.78    267.08 o 
 -11  10   2        0.26       35.37     91.19 o 
 -10  10   2      698.16      893.24    224.12 o 
  -9  10   2      217.49      213.58    153.60 o 
  -8  10   2     1419.63     1288.00     27.16 o 
  -7  10   2      596.56      604.42     36.50 o 
  -6  10   2     1521.14     1538.64     31.96 o 
  -5  10   2     1449.41     1469.95     36.13 o 
  -4  10   2     1365.86     1471.84    118.36 o 
  -3  10   2    10840.28    10500.39    160.38 o 
  -2  10   2       72.98       51.35     17.09 o 
  -1  10   2     8115.86     7855.07    105.83 o 
   0  10   2     1682.94     1683.91     40.23 o 
   1  10   2     2808.05     2843.17     63.15 o 
   2  10   2     5513.07     5563.58     82.65 o 
   3  10   2     2869.17     2703.06     62.95 o 
   4  10   2     8295.05     8154.79    112.59 o 
   5  10   2      845.76      924.40     54.63 o 
   6  10   2     2744.81     2611.06     79.32 o 
   7  10   2     3123.79     3269.50     62.54 o 
   8  10   2     1280.16     1285.45     58.46 o 
   9  10   2     2870.93     2809.92     85.63 o 
  10  10   2       72.47       93.68     38.88 o 
  11  10   2     1993.82     2128.09    168.55 o 
  12  10   2       45.95       73.36     91.59 o 
 -11  11   2      918.01     1105.61    162.92 o 
 -10  11   2      226.41      151.98    100.10 o 
  -9  11   2      507.60      559.29    121.99 o 
  -8  11   2      128.33      113.88     81.87 o 
  -7  11   2      870.27      812.88     35.61 o 
  -6  11   2      578.16      558.67     31.82 o 
  -5  11   2      955.92      961.43    101.00 o 
  -4  11   2     2768.39     2633.85     66.85 o 
  -3  11   2       55.86       35.88     24.91 o 
  -2  11   2     4296.84     4410.29    128.93 o 
  -1  11   2        3.10       -7.18     17.12 o 
   0  11   2     8013.88     7757.75    112.89 o 
   1  11   2     4035.67     4016.84     79.09 o 
   2  11   2     1512.34     1532.07     42.85 o 
   3  11   2     7045.01     7138.31    104.89 o 
   4  11   2      459.47      335.26     35.05 o 
   5  11   2     4287.86     4178.56     98.82 o 
   6  11   2     1004.25     1076.06     47.00 o 
   7  11   2     1865.63     1910.02     78.45 o 
   8  11   2     2270.65     2248.18     59.82 o 
   9  11   2      168.17      149.72     43.60 o 
  10  11   2     1158.05     1423.35    286.13 o 
  -9  12   2      497.77      421.90    213.18 o 
  -8  12   2      908.19     1055.76    149.55 o 
  -7  12   2     1305.02     1064.43    103.15 o 
  -6  12   2      534.93      463.04     99.97 o 
  -5  12   2     2628.69     2841.08    155.44 o 
  -4  12   2        1.06      -21.61     31.82 o 
  -3  12   2     2447.46     2401.66     75.52 o 
  -2  12   2      750.64      801.64     95.17 o 
  -1  12   2     1285.62     1283.03     48.46 o 
   0  12   2     1206.19     1185.43     52.40 o 
   1  12   2       89.01      109.43     38.32 o 
   2  12   2     1011.20     1065.47     61.42 o 
   3  12   2       61.61       44.60     24.45 o 
   4  12   2     1445.97     1607.22     58.25 o 
   5  12   2      151.81      142.43     32.81 o 
   6  12   2     1747.16     1842.08     71.32 o 
   7  12   2      188.54      184.44     36.49 o 
   8  12   2      704.20      734.47     72.60 o 
   9  12   2      397.29      273.97    111.45 o 
  -7  13   2      983.49      567.50    332.53 o 
  -6  13   2     1045.16     1157.73    206.49 o 
  -5  13   2      220.79      164.86     38.66 o 
  -4  13   2     1859.12     1825.33     73.78 o 
  -3  13   2      215.40      221.87     38.23 o 
  -2  13   2      417.02      358.03     78.92 o 
  -1  13   2      473.47      394.63     84.21 o 
   0  13   2       11.23       35.41     38.70 o 
   1  13   2      382.60      276.66     59.90 o 
   2  13   2        5.96      -19.95     27.37 o 
   3  13   2      230.86      228.81     41.30 o 
   4  13   2      106.83       76.99     34.70 o 
   5  13   2      431.79      394.78     50.13 o 
   6  13   2        0.69       33.88     26.90 o 
   7  13   2      501.98      538.70    166.04 o 
  -4  14   2      114.22       82.10     36.46 o 
  -3  14   2      326.83      222.36     56.51 o 
  -2  14   2       10.67      -14.17     27.44 o 
  -1  14   2      440.29      492.22     48.19 o 
   0  14   2      126.74       91.42     40.84 o 
   1  14   2      183.53      218.37     57.44 o 
   2  14   2      187.18      173.64     46.13 o 
   3  14   2      157.45      122.06     48.89 o 
   4  14   2      498.58      393.67    103.23 o 
 -16   1   3       30.54       39.79     19.32 o 
 -15   1   3        4.08       20.85     20.97 o 
 -14   1   3      462.82      512.77     29.71 o 
 -13   1   3      460.49      456.66     28.62 o 
 -12   1   3       39.29       27.87     18.05 o 
 -11   1   3     1798.29     1663.70     31.80 o 
 -10   1   3     1716.65     1873.84     44.65 o 
  -9   1   3     2194.56     2237.58     64.08 o 
  -8   1   3     9573.66    10566.39    121.33 o 
  -7   1   3       27.43       32.05     12.38 o 
  -6   1   3     9683.48     9783.24    110.27 o 
  -5   1   3    10738.80    11412.21    129.78 o 
  -4   1   3      737.00      711.32     19.47 o 
  -3   1   3    11828.44    11191.88    130.35 o 
  -2   1   3     2318.87     2603.16     50.19 o 
  -1   1   3    14326.96    14799.47    137.16 o 
   0   1   3    28373.53    28828.02   1368.01 o 
   1   1   3     3127.06     3550.79     38.70 o 
   2   1   3     2422.39     2869.48     47.24 o 
   3   1   3       10.12       19.23      5.00 o 
   4   1   3     5691.96     6152.81     49.60 o 
   5   1   3     1935.97     2278.60     44.37 o 
   6   1   3     1285.98     1391.22     33.59 o 
   7   1   3        7.00        8.93      9.69 o 
   8   1   3      201.46      280.83     27.56 o 
   9   1   3     4490.99     4606.81     65.62 o 
  10   1   3     3912.95     3997.48     76.07 o 
  11   1   3       25.26       39.21     27.98 o 
  12   1   3     2860.40     2613.29     59.78 o 
  13   1   3      507.74      471.87     29.32 o 
  14   1   3       98.66       66.58     37.23 o 
  15   1   3     1197.46     1100.80     44.89 o 
  16   1   3       69.82       51.95     25.12 o 
 -16   2   3      679.95      674.06     48.59 o 
 -15   2   3       45.97       28.81     19.04 o 
 -14   2   3      108.66      134.37     20.15 o 
 -13   2   3       12.49       36.52     17.56 o 
 -12   2   3      369.74      401.44     28.31 o 
 -11   2   3     5715.60     5563.89     99.81 o 
 -10   2   3        4.46       12.39     11.52 o 
  -9   2   3     3446.11     3427.47     89.38 o 
  -8   2   3     1797.13     1982.76    101.38 o 
  -7   2   3     5278.05     5013.14     78.00 o 
  -6   2   3       24.08      330.20    189.27 o 
  -5   2   3    14908.81    14697.64    181.78 o 
  -4   2   3    12523.93    12760.44    323.23 o 
  -3   2   3    30934.09    31073.88    526.65 o 
  -2   2   3    11820.57    10630.38    248.43 o 
  -1   2   3    26905.95    28396.62    395.41 o 
   0   2   3    10753.17    10124.65    121.10 o 
   1   2   3      115.10      126.19     15.06 o 
   2   2   3      601.73      632.85     41.12 o 
   3   2   3     7059.79     7245.41     74.69 o 
   4   2   3      212.23      271.96     14.85 o 
   5   2   3     7491.54     6881.56     61.00 o 
   6   2   3     1040.60     1150.64     37.00 o 
   7   2   3    13320.61    13548.51    140.16 o 
   8   2   3       55.29      103.88     22.63 o 
   9   2   3     7166.86     7281.89     97.48 o 
  10   2   3      636.53      612.55     36.50 o 
  11   2   3     2663.42     2571.18     51.43 o 
  12   2   3     1106.13     1010.64     38.68 o 
  13   2   3      135.02      157.65     37.56 o 
  14   2   3     1366.17     1382.88     47.12 o 
  15   2   3        3.99       10.12     20.50 o 
  16   2   3     1008.60      926.86     58.72 o 
 -16   3   3        0.81       10.70     32.23 o 
 -15   3   3     2003.36     1884.65     47.38 o 
 -14   3   3     1490.60     1459.98     48.42 o 
 -13   3   3      580.37      547.37     55.70 o 
 -12   3   3     2482.32     2515.72     45.09 o 
 -11   3   3     1362.70     1428.59     36.08 o 
 -10   3   3     6122.89     5653.82    137.15 o 
  -9   3   3      331.68      443.65     94.43 o 
  -8   3   3     1091.93     1011.44     37.22 o 
  -7   3   3       86.74      130.03     23.61 o 
  -6   3   3     2875.76     3217.62     49.46 o 
  -5   3   3       35.25      129.48     33.64 o 
  -4   3   3     7949.12     6799.42    274.76 o 
  -3   3   3      435.50      407.27     10.58 o 
  -2   3   3    42707.43    41829.07    604.45 o 
  -1   3   3     5734.98     5510.16     66.17 o 
   0   3   3     2348.26     2574.65     47.97 o 
   1   3   3    50021.01    49286.89    606.43 o 
   2   3   3     9077.45     8822.23     77.14 o 
   3   3   3    27205.42    26429.91    305.33 o 
   4   3   3    20771.14    19937.86    205.33 o 
   5   3   3     8669.36     8543.69    104.65 o 
   6   3   3    38204.86    37721.38    404.50 o 
   7   3   3      521.80      535.48     18.09 o 
   8   3   3    14598.36    14544.95    149.56 o 
   9   3   3     6396.00     6263.61     67.17 o 
  10   3   3      386.24      371.17     27.40 o 
  11   3   3     1893.54     1959.68     56.96 o 
  12   3   3      130.83      156.83     21.78 o 
  13   3   3     1647.15     1612.40     38.59 o 
  14   3   3       24.27       18.48     24.95 o 
  15   3   3      262.77      248.61     44.44 o 
  16   3   3        0.32      -28.96     28.96 o 
 -16   4   3     1632.48     1725.41    120.09 o 
 -15   4   3        9.44      -27.90     27.90 o 
 -14   4   3     3335.56     3187.75     98.87 o 
 -13   4   3     1468.93     1474.28     36.16 o 
 -12   4   3     4389.12     4371.95     61.51 o 
 -11   4   3     4761.28     4704.60     62.70 o 
 -10   4   3      173.41      168.44     39.62 o 
  -9   4   3     3612.87     3498.29     63.92 o 
  -8   4   3      107.42      108.39     28.79 o 
  -7   4   3     5222.27     5851.57    443.07 o 
  -6   4   3      527.80      500.29     34.40 o 
  -5   4   3     3643.43     3173.14     35.22 o 
  -4   4   3     3418.76     3421.17     37.31 o 
  -3   4   3     5870.46     6192.54     60.62 o 
  -2   4   3    45647.17    46990.71    648.28 o 
  -1   4   3     5624.14     5127.00     60.42 o 
   0   4   3    41111.34    40613.35    479.57 o 
   1   4   3        7.39        8.65      9.18 o 
   2   4   3    28912.51    26986.77    275.05 o 
   3   4   3     2296.82     2027.99     39.71 o 
   4   4   3     4927.14     5127.88     63.33 o 
   5   4   3    26477.85    25938.28    298.60 o 
   6   4   3       76.65       96.57     17.32 o 
   7   4   3     9240.14     9145.99    123.79 o 
   8   4   3      393.91      373.00     42.91 o 
   9   4   3     1808.86     1566.48     48.63 o 
  10   4   3     1347.09     1331.25     70.27 o 
  11   4   3     1050.62      947.37     24.72 o 
  12   4   3     4571.26     4499.35     57.27 o 
  13   4   3       40.18       43.87     15.99 o 
  14   4   3     1551.58     1486.40     61.30 o 
  15   4   3       25.16        6.70     25.82 o 
  16   4   3     1018.29      884.32     80.60 o 
 -15   5   3     1545.79     1611.65     91.51 o 
 -14   5   3       56.53       65.33     20.72 o 
 -13   5   3     4139.03     3815.29     78.43 o 
 -12   5   3     1358.39     1288.86     22.51 o 
 -11   5   3     6237.59     5889.44     93.63 o 
 -10   5   3     6835.23     6877.80    116.92 o 
  -9   5   3     2849.18     2726.25     98.03 o 
  -8   5   3    18082.95    18049.31    283.95 o 
  -7   5   3     1580.86     1582.90     36.81 o 
  -6   5   3    17749.21    17748.03    202.51 o 
  -5   5   3    14069.95    14376.25    491.87 o 
  -4   5   3     3342.75     3344.21     44.48 o 
  -3   5   3    50872.75    54376.45    776.64 o 
  -2   5   3      971.92     1072.10     27.09 o 
  -1   5   3    48455.95    49337.93    618.39 o 
   0   5   3     6803.01     6725.53     61.23 o 
   1   5   3    14012.30    13844.75    119.86 o 
   2   5   3     1228.27     1099.65     21.83 o 
   3   5   3     2613.13     2650.30     57.82 o 
   4   5   3     6318.43     6384.14     75.21 o 
   5   5   3      125.56      189.68     17.17 o 
   6   5   3      607.69      755.92     72.40 o 
   7   5   3     2455.60     2488.45     73.86 o 
   8   5   3     4344.51     4497.84     73.25 o 
   9   5   3      875.68      829.04     36.79 o 
  10   5   3     3639.02     3667.08     97.19 o 
  11   5   3      983.28      919.61     81.71 o 
  12   5   3     1919.61     1944.37     62.28 o 
  13   5   3     4322.99     4192.99     92.77 o 
  14   5   3      208.46      176.73     33.99 o 
  15   5   3     3929.80     3888.23    103.39 o 
 -15   6   3        3.71       10.22     56.51 o 
 -14   6   3     1332.22     1426.14     96.09 o 
 -13   6   3      226.26      217.25     23.75 o 
 -12   6   3     3103.59     2592.58    263.31 o 
 -11   6   3     2403.10     2234.92     92.71 o 
 -10   6   3     1993.89     1907.45    271.73 o 
  -9   6   3     8676.48     8396.34    150.91 o 
  -8   6   3      185.13      159.01     13.22 o 
  -7   6   3    10710.57    10250.24    114.83 o 
  -6   6   3     6383.76     6367.12     76.44 o 
  -5   6   3     6693.92     6861.25     80.92 o 
  -4   6   3     8896.24     8770.13     91.08 o 
  -3   6   3     6025.07     6328.08     64.50 o 
  -2   6   3    19935.37    19200.71    208.31 o 
  -1   6   3     1909.47     2410.39     74.28 o 
   0   6   3    13028.89    12972.46    123.97 o 
   1   6   3     6554.38     6024.43    135.22 o 
   2   6   3     6700.63     6140.59     58.65 o 
   3   6   3    11316.98    11292.26    117.52 o 
   4   6   3     1401.82     1592.07     55.82 o 
   5   6   3     2467.45     2182.69     80.75 o 
   6   6   3     2194.29     2608.70     95.00 o 
   7   6   3     3787.32     3581.97     87.57 o 
   8   6   3      173.68      251.04     20.93 o 
   9   6   3     7560.84     7509.34    130.31 o 
  10   6   3      110.47       56.93     25.15 o 
  11   6   3     2854.87     2853.12     66.64 o 
  12   6   3     1842.23     1758.48    124.46 o 
  13   6   3      902.29     1024.51     75.04 o 
  14   6   3     2995.38     3077.29    104.30 o 
  15   6   3        0.04      -37.70     78.83 o 
 -14   7   3     1038.22     1381.23    267.76 o 
 -13   7   3      639.59      717.75     89.72 o 
 -12   7   3     2157.89     2090.67    156.95 o 
 -11   7   3        0.79      -51.17     65.46 o 
 -10   7   3     2385.16     2363.47    133.13 o 
  -9   7   3      941.79      927.50     77.81 o 
  -8   7   3     2595.40     2484.07     66.02 o 
  -7   7   3      278.07      300.81     27.63 o 
  -6   7   3      737.09      796.61     24.06 o 
  -5   7   3     1184.91     1303.58     74.07 o 
  -4   7   3     4794.49     4854.52     50.31 o 
  -3   7   3     2712.27     2858.61     73.69 o 
  -2   7   3     9490.42     9718.87    117.18 o 
  -1   7   3     3831.26     3849.40     59.23 o 
   0   7   3     5501.43     5484.26     67.83 o 
   1   7   3    19033.02    18744.62    185.85 o 
   2   7   3      580.87      542.24     21.99 o 
   3   7   3    17144.43    17431.12    364.40 o 
   4   7   3    16773.58    16630.79    205.51 o 
   5   7   3     2507.84     2507.23     51.72 o 
   6   7   3    11708.56    12487.77    410.50 o 
   7   7   3       55.90       52.67     22.55 o 
   8   7   3    10127.80    10038.10    135.09 o 
   9   7   3     1589.93     1503.80     73.53 o 
  10   7   3      959.66      872.12     46.87 o 
  11   7   3     1768.57     1822.38     47.12 o 
  12   7   3      128.95      128.34     33.49 o 
  13   7   3     1551.85     1591.91     66.35 o 
  14   7   3       26.84       25.42     76.19 o 
 -14   8   3      565.22      681.49    292.21 o 
 -13   8   3      948.54     1092.62    128.38 o 
 -12   8   3      216.84      282.24     57.60 o 
 -11   8   3     1525.20     1676.19    225.91 o 
 -10   8   3       77.08       59.85     29.12 o 
  -9   8   3      555.29      768.76    491.41 o 
  -8   8   3        1.60       11.91      6.92 o 
  -7   8   3     1828.27     1978.31     40.30 o 
  -6   8   3       56.35       53.29     12.71 o 
  -5   8   3     1333.82     1286.65     27.97 o 
  -4   8   3       82.23       66.62     20.42 o 
  -3   8   3      920.46      850.95     37.41 o 
  -2   8   3      220.38      290.87     44.85 o 
  -1   8   3     2360.47     2513.02     48.08 o 
   0   8   3     7160.91     7301.02     82.69 o 
   1   8   3      553.89      583.19     30.52 o 
   2   8   3     9028.40     9268.54    114.98 o 
   3   8   3     2831.86     2669.18     74.07 o 
   4   8   3     4475.88     4228.07    121.24 o 
   5   8   3     6602.34     6631.57    112.80 o 
   6   8   3      267.71      304.42     25.09 o 
   7   8   3     3756.88     3788.72     74.00 o 
   8   8   3      219.65      196.94     25.07 o 
   9   8   3     2023.09     2185.57    170.37 o 
  10   8   3      730.22      797.67    101.79 o 
  11   8   3      689.42      611.24     37.06 o 
  12   8   3      601.42      614.61     40.06 o 
  13   8   3        3.69        3.04     61.60 o 
  14   8   3       38.92       -4.05     71.33 o 
 -13   9   3       98.26      106.99    158.47 o 
 -12   9   3       10.12       97.37    127.93 o 
 -11   9   3      347.91      192.13     69.99 o 
 -10   9   3     1239.28     1397.57    475.97 o 
  -9   9   3      177.51       70.65     48.84 o 
  -8   9   3     2887.50     2778.12    250.20 o 
  -7   9   3      742.10      699.59     50.05 o 
  -6   9   3     3152.25     3024.03     77.23 o 
  -5   9   3     2060.16     2125.48     60.71 o 
  -4   9   3      897.28      891.19     66.63 o 
  -3   9   3      897.59      934.78     93.77 o 
  -2   9   3      536.43      492.81     56.98 o 
  -1   9   3     1982.89     2527.43    219.20 o 
   0   9   3      328.31      487.01     69.04 o 
   1   9   3      394.55      455.05     31.24 o 
   2   9   3     1302.84     1434.41    131.51 o 
   3   9   3      497.29      518.68     57.27 o 
   4   9   3      211.76      191.89     37.02 o 
   5   9   3      164.06      120.13     23.19 o 
   6   9   3        2.96       52.56     41.76 o 
   7   9   3       29.95       -5.23     19.07 o 
   8   9   3      471.10      484.06     34.87 o 
   9   9   3       65.60       17.32     21.28 o 
  10   9   3     1566.05     1460.37     78.80 o 
  11   9   3       93.84       21.97     37.85 o 
  12   9   3      506.93      730.32    218.85 o 
  13   9   3      164.96      140.81     73.05 o 
 -12  10   3       77.31      -48.23     85.92 o 
 -11  10   3        0.47       41.86     71.13 o 
 -10  10   3       97.67      126.04     89.97 o 
  -9  10   3      268.38      211.85     25.25 o 
  -8  10   3        4.40       18.37     75.18 o 
  -7  10   3     1050.87      989.17     43.05 o 
  -6  10   3      535.91      576.32     57.12 o 
  -5  10   3      548.73      551.56     73.77 o 
  -4  10   3      678.47      951.72    262.05 o 
  -3  10   3      865.81      846.81     52.35 o 
  -2  10   3      186.76      183.33     37.54 o 
  -1  10   3       13.44        8.73     21.29 o 
   0  10   3        0.65       -3.23     16.28 o 
   1  10   3      388.78      370.84     44.91 o 
   2  10   3      132.74      114.79     35.37 o 
   3  10   3      112.55      101.49     27.66 o 
   4  10   3      424.33      876.69    282.96 o 
   5  10   3      377.76      353.98     39.66 o 
   6  10   3        0.50      -35.52     35.52 o 
   7  10   3      200.56      151.51     32.02 o 
   8  10   3      276.74      212.44     32.78 o 
   9  10   3        1.99      -11.75     25.27 o 
  10  10   3        7.78       -8.85     20.82 o 
  11  10   3      100.42       85.76     81.07 o 
  12  10   3       18.36      -17.43     78.22 o 
 -10  11   3      348.37      332.33    198.18 o 
  -9  11   3       53.65       70.52    147.52 o 
  -8  11   3      711.15      705.98    131.31 o 
  -7  11   3       63.86       58.69     38.17 o 
  -6  11   3      347.23      349.78     68.33 o 
  -5  11   3      180.21      215.97     83.38 o 
  -4  11   3      288.88      223.27     31.88 o 
  -3  11   3      550.09      539.28     39.43 o 
  -2  11   3       16.00       23.16     18.70 o 
  -1  11   3      263.73      198.57     26.54 o 
   0  11   3       76.38       85.08     29.26 o 
   1  11   3      144.89      108.17     24.67 o 
   2  11   3      423.43      349.06     48.00 o 
   3  11   3      344.69      292.28     43.16 o 
   4  11   3       14.62       44.69     32.91 o 
   5  11   3        0.06       13.52     21.01 o 
   6  11   3        0.23        5.25     36.97 o 
   7  11   3       86.72       28.11     27.54 o 
   8  11   3      186.65      150.29     42.40 o 
   9  11   3       28.06      -11.14     36.50 o 
  10  11   3       55.28       94.55     67.04 o 
  -9  12   3      432.36     1035.51    484.92 o 
  -8  12   3      142.58     1278.13    791.11 o 
  -7  12   3     1734.05     1675.65    202.28 o 
  -6  12   3      245.68      180.76     55.47 o 
  -5  12   3      874.30      830.98    117.76 o 
  -4  12   3     1288.13     1379.08     80.22 o 
  -3  12   3        8.78      -12.20     21.03 o 
  -2  12   3     1002.08     1081.39     68.76 o 
  -1  12   3      812.50      950.93     65.50 o 
   0  12   3      228.98      194.14     32.30 o 
   1  12   3     1096.33     1034.03     63.65 o 
   2  12   3        1.56       26.36     26.21 o 
   3  12   3      211.26      219.39     46.79 o 
   4  12   3       19.04       23.99     27.11 o 
   5  12   3      140.11      161.02     26.40 o 
   6  12   3       44.09       14.12     22.82 o 
   7  12   3      149.68      115.28     35.22 o 
   8  12   3       46.22       81.75     70.48 o 
   9  12   3      224.09      270.99     97.24 o 
  -7  13   3        4.34     1042.31    686.95 o 
  -6  13   3      429.27      215.95    102.74 o 
  -5  13   3      118.15      711.79    457.02 o 
  -4  13   3      528.60      425.57     65.52 o 
  -3  13   3      320.79      530.91     88.97 o 
  -2  13   3      516.19      577.99    125.84 o 
  -1  13   3      958.75     1009.92     50.74 o 
   0  13   3       21.75      -12.89     23.93 o 
   1  13   3      919.42      978.82     66.80 o 
   2  13   3       80.14       84.46     30.85 o 
   3  13   3      696.80      813.38     51.83 o 
   4  13   3      712.25      833.00     52.62 o 
   5  13   3      190.34      198.87     33.97 o 
   6  13   3     1425.91     1485.89     95.88 o 
   7  13   3       14.78       13.84     30.48 o 
  -3  14   3      408.79      374.12     73.47 o 
  -2  14   3      388.64      237.24     50.50 o 
  -1  14   3      755.98      616.35     72.22 o 
   0  14   3     2130.56     2169.92     82.43 o 
   1  14   3        0.10      -16.15     42.11 o 
   2  14   3     1951.38     1976.72     75.81 o 
   3  14   3      538.32      524.30     48.83 o 
 -16   0   4     1341.71     1433.81     83.32 o 
 -15   0   4     4756.03     4414.78    119.88 o 
 -14   0   4       68.11       53.76     24.52 o 
 -13   0   4     3563.56     3580.41    114.76 o 
 -12   0   4     2107.92     2153.91     68.87 o 
 -11   0   4     4903.75     4768.22     87.67 o 
 -10   0   4     3669.77     3755.27     68.86 o 
  -9   0   4     1714.60     1520.01     41.24 o 
  -8   0   4     4508.78     4813.22     77.94 o 
  -7   0   4      205.60      316.99     72.14 o 
  -6   0   4     4127.15     4174.82     86.33 o 
  -5   0   4     1817.16     1733.80     66.87 o 
  -4   0   4      616.54      737.44     36.88 o 
  -3   0   4     1270.29     1208.39     23.06 o 
  -2   0   4     1055.38     1338.63     53.50 o 
  -1   0   4      833.65      782.43     40.33 o 
   0   0   4    31133.65    35188.15    571.26 o 
   1   0   4    59082.16    59914.91   1184.43 o 
   2   0   4     9364.21     8946.93    142.00 o 
   3   0   4    10162.27    10337.80    125.48 o 
   4   0   4    11417.23    10589.98    126.54 o 
   5   0   4    56174.27    56980.87    816.42 o 
   6   0   4    32055.84    34042.10    448.55 o 
   7   0   4     1698.72     1933.48     35.91 o 
   8   0   4    13401.32    13062.67    194.12 o 
   9   0   4     1095.19     1109.46     54.88 o 
  10   0   4     8907.43     8995.00    224.83 o 
  11   0   4     9591.81     9343.23    246.07 o 
  12   0   4     1090.09     1097.65     70.11 o 
  13   0   4     5234.54     5047.51    222.50 o 
  14   0   4      527.94      228.98     57.35 o 
  15   0   4     1332.34     1311.69     82.69 o 
  16   0   4        6.60      -14.56     37.29 o 
 -16   1   4     1776.93     1696.07     46.18 o 
 -15   1   4      212.89      178.32     26.05 o 
 -14   1   4     2752.03     2713.84     51.43 o 
 -13   1   4       45.97       46.51     17.28 o 
 -12   1   4     5020.62     4842.94     63.35 o 
 -11   1   4      881.08      903.77     30.63 o 
 -10   1   4     2754.17     2761.26     45.02 o 
  -9   1   4     4450.74     4578.65     60.36 o 
  -8   1   4     2364.59     2447.16     46.50 o 
  -7   1   4     9434.70     9120.78    111.78 o 
  -6   1   4     5564.41     6220.86     79.15 o 
  -5   1   4    28644.76    27781.58    359.20 o 
  -4   1   4    11179.48    11941.20    136.09 o 
  -3   1   4     7581.99     7064.02     64.23 o 
  -2   1   4     6773.44     5911.40     83.48 o 
  -1   1   4      334.70      312.32     14.10 o 
   0   1   4    24070.97    23930.60    266.68 o 
   1   1   4      119.75      287.78     24.45 o 
   2   1   4    10938.71    10970.93    108.24 o 
   3   1   4     1952.20     1718.18     27.36 o 
   4   1   4    13052.59    12761.22    106.62 o 
   5   1   4    22655.29    22462.17    196.86 o 
   6   1   4     6275.55     5936.41     50.87 o 
   7   1   4    11511.60    10730.84     98.58 o 
   8   1   4      882.97     1050.83     25.79 o 
   9   1   4     8349.12     7944.01    102.46 o 
  10   1   4      205.96      244.98     27.46 o 
  11   1   4     8916.00     9183.52    135.72 o 
  12   1   4     3778.39     3718.54    332.35 o 
  13   1   4     1291.45     1261.15     42.47 o 
  14   1   4     1480.38     1552.28     82.82 o 
  15   1   4      250.12      241.36     30.66 o 
  16   1   4     1327.72     1135.97    138.45 o 
 -16   2   4      153.06      123.14     34.50 o 
 -15   2   4      470.80      446.96     28.94 o 
 -14   2   4      649.51      619.08     28.15 o 
 -13   2   4      932.66      899.25     30.47 o 
 -12   2   4      277.36      308.32     27.90 o 
 -11   2   4     5126.42     5018.13     68.05 o 
 -10   2   4      349.58      369.35     28.43 o 
  -9   2   4    17700.96    17765.94    197.38 o 
  -8   2   4     7108.14     6728.50     89.54 o 
  -7   2   4     9044.00     8853.40    100.59 o 
  -6   2   4    31095.91    30343.28    419.96 o 
  -5   2   4     2238.23     2377.47     75.85 o 
  -4   2   4    69729.45    69844.04   2309.52 o 
  -3   2   4    34585.53    34369.84    598.64 o 
  -2   2   4    22533.21    21278.78    257.32 o 
  -1   2   4      103.95      134.99     13.04 o 
   0   2   4     2469.59     2286.49     31.70 o 
   1   2   4    18428.91    18091.44    182.82 o 
   2   2   4     4513.98     4422.55     52.78 o 
   3   2   4     4412.26     4498.20     54.99 o 
   4   2   4    19319.05    18394.33    159.27 o 
   5   2   4     4134.46     4027.58     49.34 o 
   6   2   4     3626.16     3751.00     39.10 o 
   7   2   4      191.66      208.53     16.30 o 
   8   2   4      247.04      245.38     25.56 o 
   9   2   4     1828.39     1945.79     36.95 o 
  10   2   4     2272.83     2291.67     46.19 o 
  11   2   4      200.83      156.69     36.17 o 
  12   2   4     7094.16     7497.20    117.60 o 
  13   2   4      588.21      705.34     37.95 o 
  14   2   4     1654.52     1802.01     51.42 o 
  15   2   4     1810.98     1846.87     73.23 o 
  16   2   4      288.77      193.15     43.03 o 
 -16   3   4      657.80      783.32     59.00 o 
 -15   3   4       34.64       41.91     30.88 o 
 -14   3   4      760.15      697.67     29.25 o 
 -13   3   4       15.38        5.14     17.59 o 
 -12   3   4      654.87      713.39     24.12 o 
 -11   3   4     1220.77     1171.74     26.67 o 
 -10   3   4     7138.28     6776.99    102.56 o 
  -9   3   4     1154.84     1136.01     34.28 o 
  -8   3   4     2929.83     3029.42    568.65 o 
  -7   3   4    10240.56    10937.29    118.57 o 
  -6   3   4      580.37      699.26     26.38 o 
  -5   3   4     9687.54     9908.75    147.74 o 
  -4   3   4      387.97      409.36     30.29 o 
  -3   3   4    21529.88    21403.60    289.80 o 
  -2   3   4    25906.47    27031.35    317.91 o 
  -1   3   4      795.83     1049.51     46.86 o 
   0   3   4    27568.96    26589.84    375.21 o 
   1   3   4     1555.42     1724.76     25.50 o 
   2   3   4    14577.53    15130.88    138.99 o 
   3   3   4      619.51      758.33     39.02 o 
   4   3   4     2260.02     1944.59     32.36 o 
   5   3   4     3708.53     3963.31    129.13 o 
   6   3   4     3075.98     2933.00     49.27 o 
   7   3   4     3166.03     3109.83     48.92 o 
   8   3   4     1609.07     1700.29     77.45 o 
   9   3   4     3519.88     3297.30     58.55 o 
  10   3   4      238.16      275.42     22.82 o 
  11   3   4      833.93     1000.68     35.51 o 
  12   3   4       26.81       24.24     17.32 o 
  13   3   4      481.29      432.32     38.61 o 
  14   3   4      606.54      667.96     69.38 o 
  15   3   4       60.42       46.44     41.25 o 
  16   3   4      569.71      662.72     51.58 o 
 -16   4   4      152.09      239.69     74.51 o 
 -15   4   4      777.16      856.48     52.62 o 
 -14   4   4        0.88      -27.55     34.22 o 
 -13   4   4     1148.41     1128.90     29.72 o 
 -12   4   4      824.72      873.65    117.72 o 
 -11   4   4      532.72      579.28     26.17 o 
 -10   4   4     1068.47     1106.94    118.46 o 
  -9   4   4       28.88       31.67      9.31 o 
  -8   4   4       74.12      111.00      9.36 o 
  -7   4   4     3696.71     3452.31    102.94 o 
  -6   4   4      490.81      543.39     90.99 o 
  -5   4   4      559.87      752.71     65.25 o 
  -4   4   4      257.31      196.85      5.46 o 
  -3   4   4      587.47     1263.45    126.72 o 
  -2   4   4      492.98      532.67     28.72 o 
  -1   4   4       70.80       48.03     14.03 o 
   0   4   4     2508.61     2407.73     32.48 o 
   1   4   4     2021.40     1977.28     29.77 o 
   2   4   4    15973.91    16060.63    149.30 o 
   3   4   4    10358.01    10514.82     94.94 o 
   4   4   4        4.30       13.13     12.00 o 
   5   4   4    10471.40    10656.58    203.72 o 
   6   4   4     7298.80     7156.34     85.32 o 
   7   4   4      296.19      272.25     30.47 o 
   8   4   4     9065.26     9064.36    118.85 o 
   9   4   4      125.36      122.99     30.22 o 
  10   4   4     1410.02     1536.84     46.87 o 
  11   4   4      984.46      955.29     62.53 o 
  12   4   4       58.83       39.80     35.02 o 
  13   4   4      177.16      167.90     29.52 o 
  14   4   4      156.06      162.04     40.90 o 
  15   4   4       29.21       86.01     49.20 o 
  16   4   4      105.49       58.21     42.49 o 
 -15   5   4       22.14       61.77     55.33 o 
 -14   5   4       12.05       -6.85     24.42 o 
 -13   5   4       65.84       40.23     21.32 o 
 -12   5   4       31.07       36.62     14.60 o 
 -11   5   4     1204.95     1083.47     76.66 o 
 -10   5   4      503.15      585.62     85.31 o 
  -9   5   4      706.11     3509.91   1846.47 o 
  -8   5   4      758.58      864.16     91.59 o 
  -7   5   4      151.80     1970.16   1159.11 o 
  -6   5   4       74.32      422.59    192.51 o 
  -5   5   4     1579.31     1573.13     84.50 o 
  -4   5   4     4685.64     4816.14     69.31 o 
  -3   5   4       89.06      102.52     18.01 o 
  -2   5   4      382.87      415.35     88.31 o 
  -1   5   4       59.92       61.88     15.29 o 
   0   5   4     1117.26     1192.97     24.12 o 
   1   5   4       17.88       -0.88     19.10 o 
   2   5   4       37.94       10.90     12.84 o 
   3   5   4     2828.45     3190.98     36.94 o 
   4   5   4      940.08      810.96     42.06 o 
   5   5   4     2208.45     2502.72     47.65 o 
   6   5   4      171.70      186.32     22.27 o 
   7   5   4     1701.16     1715.87     85.80 o 
   8   5   4      208.86      191.20     23.99 o 
   9   5   4      343.61      395.90     62.79 o 
  10   5   4     2111.50     2274.91     61.66 o 
  11   5   4       83.07       91.03     23.37 o 
  12   5   4      177.76      215.86     34.53 o 
  13   5   4        0.39      -31.36     31.36 o 
  14   5   4        4.21       -6.92     28.41 o 
  15   5   4       72.23       51.23     31.11 o 
 -15   6   4      292.99      173.49     75.72 o 
 -14   6   4      137.04      114.68     63.63 o 
 -13   6   4      775.41      668.52     36.23 o 
 -12   6   4     1510.76     1419.30    117.23 o 
 -11   6   4      164.60      103.22     82.86 o 
 -10   6   4     1121.98     3087.85    177.51 o 
  -9   6   4       37.18      -51.24     92.20 o 
  -8   6   4     2035.08     2802.70    629.00 o 
  -7   6   4       71.62      -28.97     39.92 o 
  -6   6   4      188.23      174.39     25.13 o 
  -5   6   4      302.37      357.14     13.47 o 
  -4   6   4      253.76      327.47     45.28 o 
  -3   6   4      208.63      288.15     21.58 o 
  -2   6   4     2315.03     2287.25     42.44 o 
  -1   6   4     1053.85      915.70     37.62 o 
   0   6   4     8156.87     8014.11    171.04 o 
   1   6   4     4143.38     3811.43     54.13 o 
   2   6   4      597.01      472.74     74.83 o 
   3   6   4     8088.16     8238.61     93.44 o 
   4   6   4     2703.31     2563.95    117.53 o 
   5   6   4     5600.01     5724.02    225.59 o 
   6   6   4     2346.09     2229.02     44.43 o 
   7   6   4      143.10      155.68     30.58 o 
   8   6   4     2533.71     2397.54     78.54 o 
   9   6   4        2.43      -30.78     30.78 o 
  10   6   4      877.01      865.23     57.78 o 
  11   6   4     1042.24      968.77     40.95 o 
  12   6   4      416.69      470.75     93.36 o 
  13   6   4      336.38      353.14    103.15 o 
  14   6   4       52.46       48.78     33.32 o 
  15   6   4       36.89       76.45     49.60 o 
 -14   7   4     1196.41     1157.06    158.67 o 
 -13   7   4      195.80     1164.73    450.01 o 
 -12   7   4      738.12      849.33    184.90 o 
 -11   7   4     1107.68     3308.63    839.34 o 
 -10   7   4       51.29      487.74    293.83 o 
  -9   7   4       27.65        5.67     35.54 o 
  -8   7   4      783.12      855.80    134.35 o 
  -7   7   4     3796.27     3225.31    327.92 o 
  -6   7   4       98.81      101.44     41.74 o 
  -5   7   4     1094.94      972.33     51.55 o 
  -4   7   4      506.29      542.58     34.46 o 
  -3   7   4     1550.89     1494.71     36.16 o 
  -2   7   4        5.87       34.20     15.47 o 
  -1   7   4     6975.31     6764.48     88.25 o 
   0   7   4       29.67       71.34     16.94 o 
   1   7   4     1616.66     1524.78     66.80 o 
   2   7   4     5274.74     5134.21     67.54 o 
   3   7   4      222.36      220.09     16.03 o 
   4   7   4     5124.05     4730.95     83.76 o 
   5   7   4     2598.22     2880.15    251.15 o 
   6   7   4     2338.26     2470.57    143.06 o 
   7   7   4     2945.72     2729.80     61.35 o 
   8   7   4      351.85      384.33     75.30 o 
   9   7   4     2344.80     2265.48     54.18 o 
  10   7   4      389.47      581.55     79.35 o 
  11   7   4      985.90      992.53     51.07 o 
  12   7   4      646.47      648.38     40.35 o 
  13   7   4       46.77       29.03     29.60 o 
  14   7   4      397.73      278.71     63.84 o 
 -14   8   4       48.24       62.82    147.52 o 
 -13   8   4      905.40      878.32    111.08 o 
 -12   8   4      138.29      130.59     50.93 o 
 -11   8   4     2382.88     2165.49    191.13 o 
 -10   8   4       11.87      -14.71     27.35 o 
  -9   8   4     2918.96     3230.48    174.06 o 
  -8   8   4     4297.02     4602.04    191.06 o 
  -7   8   4       50.83       56.77     12.75 o 
  -6   8   4     4925.32     4971.22     79.29 o 
  -5   8   4      158.38      144.45     15.28 o 
  -4   8   4     6431.25     6295.45     98.10 o 
  -3   8   4     5801.86     5818.08     74.91 o 
  -2   8   4      929.81      820.33     28.08 o 
  -1   8   4     7259.26     6903.32    103.14 o 
   0   8   4        0.34      -19.66     19.66 o 
   1   8   4     5772.43     6014.27    327.88 o 
   2   8   4     1796.47     1835.44     63.97 o 
   3   8   4     4192.41     4073.77    115.74 o 
   4   8   4     3603.70     3715.70    386.67 o 
   5   8   4      420.38      405.34     38.22 o 
   6   8   4       51.28       72.30     24.26 o 
   7   8   4     2430.41     2580.61    151.26 o 
   8   8   4     1227.19     1266.55     48.45 o 
   9   8   4      372.98      333.95     27.73 o 
  10   8   4     1685.54     1734.61    135.00 o 
  11   8   4        3.48      -26.37     45.98 o 
  12   8   4      923.64      861.42     45.67 o 
  13   8   4      270.04      208.63     38.97 o 
 -13   9   4       10.82       29.03     65.58 o 
 -12   9   4     1001.97     1164.81     87.44 o 
 -11   9   4        1.76        0.92     40.80 o 
 -10   9   4     2030.54     1861.29     55.69 o 
  -9   9   4      419.16      504.10    221.49 o 
  -8   9   4     2921.30     2825.28    199.80 o 
  -7   9   4     6113.71     6148.68    166.83 o 
  -6   9   4      445.29      412.38     27.94 o 
  -5   9   4     6001.30     6283.38    204.10 o 
  -4   9   4      744.42      758.66     69.61 o 
  -3   9   4     5321.83     5021.98     77.61 o 
  -2   9   4     7640.62     7872.76    111.22 o 
  -1   9   4     1871.45     1966.89    180.72 o 
   0   9   4     3314.58     3645.87    163.56 o 
   1   9   4        1.05       -8.29     17.51 o 
   2   9   4     4405.04     4312.64     79.76 o 
   3   9   4      769.07      802.66     38.66 o 
   4   9   4     2141.60     1946.19     73.93 o 
   5   9   4     1174.57     1183.09     46.50 o 
   6   9   4      478.23      557.68     47.43 o 
   7   9   4      542.30      612.54     40.32 o 
   8   9   4      507.94      569.14     37.14 o 
   9   9   4     1418.65     1397.65     67.55 o 
  10   9   4        2.42       11.38     24.18 o 
  11   9   4     1597.86     1605.30    115.18 o 
  12   9   4      274.24      244.88     38.25 o 
  13   9   4     1156.64     1052.68    377.32 o 
 -12  10   4      441.80      474.18    124.83 o 
 -11  10   4      934.70      998.62    142.66 o 
 -10  10   4     1171.03     1290.83    148.74 o 
  -9  10   4       22.98       47.57     23.10 o 
  -8  10   4     1850.03     1652.43     97.36 o 
  -7  10   4        9.65       19.56     17.79 o 
  -6  10   4     2985.22     2759.75     80.20 o 
  -5  10   4      298.01      254.77     45.10 o 
  -4  10   4     1901.97     1975.97     48.87 o 
  -3  10   4     1679.18     1721.21     54.63 o 
  -2  10   4     3549.19     3464.72     66.75 o 
  -1  10   4      849.62      896.51     97.24 o 
   0  10   4     3676.75     3805.13    158.66 o 
   1  10   4     7156.38     6781.14    113.24 o 
   2  10   4       40.32      225.02     72.53 o 
   3  10   4     5316.55     5283.39    113.90 o 
   4  10   4       14.44       15.18     18.89 o 
   5  10   4     4903.57     4674.42     83.27 o 
   6  10   4     5042.10     4921.72    103.70 o 
   7  10   4      269.20      240.92     31.14 o 
   8  10   4     5366.82     5279.84    104.25 o 
   9  10   4       32.09       41.96     20.94 o 
  10  10   4     3091.34     3134.50     73.28 o 
  11  10   4      526.60      546.35     96.93 o 
  12  10   4      923.76      948.36    159.68 o 
 -10  11   4      565.48      379.61    277.42 o 
  -9  11   4     1595.87     1713.46    125.06 o 
  -8  11   4       14.37       19.61     31.99 o 
  -7  11   4     1264.64     1307.59     84.10 o 
  -6  11   4        8.90        7.39     15.14 o 
  -5  11   4     1019.66     1024.41     72.89 o 
  -4  11   4      137.02      113.45     27.49 o 
  -3  11   4     1865.51     1834.54     45.61 o 
  -2  11   4      571.58      509.99     56.81 o 
  -1  11   4     1719.36     1625.42     54.57 o 
   0  11   4     1680.16     1724.14     49.71 o 
   1  11   4     1035.67      905.01     58.24 o 
   2  11   4     4524.84     4479.95     89.64 o 
   3  11   4       46.19       38.89     32.77 o 
   4  11   4     7866.45     7646.23    122.06 o 
   5  11   4     1688.34     1710.46     53.92 o 
   6  11   4     1759.76     1718.53     64.52 o 
   7  11   4     3351.30     3418.01     71.66 o 
   8  11   4       38.61       23.21     24.69 o 
   9  11   4     2915.01     2856.45     85.58 o 
  10  11   4       94.20       40.50     51.97 o 
  -9  12   4      655.41      379.03    159.68 o 
  -8  12   4     1585.44     1889.62    160.61 o 
  -7  12   4      141.87       72.07     29.83 o 
  -6  12   4     2805.46     2866.11    225.72 o 
  -5  12   4        0.86       34.74     22.26 o 
  -4  12   4     2980.84     2762.70     68.08 o 
  -3  12   4     1500.76     1579.74    224.97 o 
  -2  12   4     1231.64     1214.17     61.02 o 
  -1  12   4     2835.66     2876.61     73.75 o 
   0  12   4       98.65       71.85     24.30 o 
   1  12   4     2532.23     2635.38     76.78 o 
   2  12   4      612.58      761.08     76.75 o 
   3  12   4     1003.10     1046.43     64.72 o 
   4  12   4      453.88      502.67     35.88 o 
   5  12   4     1015.06     1032.87    121.49 o 
   6  12   4      416.68      359.69     39.54 o 
   7  12   4      402.41      311.54     40.12 o 
   8  12   4     1245.22     1286.72     50.40 o 
   9  12   4        7.14       -8.85     39.02 o 
  -7  13   4     1177.73     1356.08    165.76 o 
  -6  13   4       73.08       34.72     30.32 o 
  -5  13   4     2045.47     1796.22    119.22 o 
  -4  13   4      425.85      326.67     51.83 o 
  -3  13   4      747.03      716.82     48.99 o 
  -2  13   4     1642.74     1575.70     69.67 o 
  -1  13   4        6.69      -22.84     22.84 o 
   0  13   4     1489.31     1495.37     69.76 o 
   1  13   4      275.86      244.94     60.19 o 
   2  13   4      344.87      305.16     36.28 o 
   3  13   4      112.34      108.18     29.89 o 
   4  13   4      339.51      353.95     43.28 o 
   5  13   4      114.55       56.90     31.69 o 
   6  13   4       39.47        8.10     30.85 o 
   7  13   4      216.84      120.63     34.62 o 
  -3  14   4       31.50       39.37     32.54 o 
  -2  14   4      162.82      121.77     40.54 o 
  -1  14   4      377.05      274.92     55.18 o 
   0  14   4       74.50      130.67     55.45 o 
   1  14   4      159.83      119.15     36.70 o 
   2  14   4        1.98       12.39     30.62 o 
   3  14   4      306.29      466.67     94.88 o 
 -16   1   5       48.81       10.59     21.63 o 
 -15   1   5       63.12       54.27     18.99 o 
 -14   1   5        5.37        1.46     13.95 o 
 -13   1   5        2.52       22.51     17.31 o 
 -12   1   5      452.22      426.97     27.01 o 
 -11   1   5     1416.45     1438.76     32.79 o 
 -10   1   5       70.73       65.50     15.53 o 
  -9   1   5     2057.43     2141.69     45.90 o 
  -8   1   5     1225.14     1167.05     53.46 o 
  -7   1   5     8736.90     8862.07    107.24 o 
  -6   1   5       99.39      129.06     10.75 o 
  -5   1   5     5071.84     5233.43    124.08 o 
  -4   1   5    18482.54    18761.78    204.96 o 
  -3   1   5     4351.39     4900.88     48.35 o 
  -2   1   5     4143.13     3756.29     40.52 o 
  -1   1   5      231.53      455.08     26.27 o 
   0   1   5     3239.20     3396.86     56.27 o 
   1   1   5    96223.85   105872.69   1765.10 o 
   2   1   5     1197.98     2368.42    174.26 o 
   3   1   5      277.84      267.18     15.86 o 
   4   1   5       40.91       15.01      9.46 o 
   5   1   5        9.36       27.48      8.11 o 
   6   1   5      158.04      174.62     14.09 o 
   7   1   5      365.53      330.32     13.12 o 
   8   1   5     1201.22     1258.05     25.58 o 
   9   1   5       51.23       74.87     13.15 o 
  10   1   5     1783.33     1896.08     38.17 o 
  11   1   5     2857.87     2918.67     79.96 o 
  12   1   5       44.90       29.01     22.37 o 
  13   1   5      623.74      732.99     81.44 o 
  14   1   5      258.77      268.48     32.02 o 
  15   1   5       10.73       31.39     28.37 o 
  16   1   5      384.61      320.41     40.76 o 
 -16   2   5      201.74      164.27     47.41 o 
 -15   2   5      255.96      214.32     26.71 o 
 -14   2   5      853.45      842.35     32.39 o 
 -13   2   5       15.36        4.74     17.32 o 
 -12   2   5      461.39      568.11     35.37 o 
 -11   2   5        1.21       10.95     15.98 o 
 -10   2   5    10394.28    10104.88    121.22 o 
  -9   2   5      100.29      115.95     19.25 o 
  -8   2   5     3345.03     3199.23     57.80 o 
  -7   2   5     6763.59     6383.93     79.54 o 
  -6   2   5     7355.67     7315.30     81.34 o 
  -5   2   5     3878.40     3647.22     35.51 o 
  -4   2   5     1022.69     1107.26    177.48 o 
  -3   2   5    19760.97    18611.75    186.53 o 
  -2   2   5      765.40      751.34     37.56 o 
  -1   2   5    17981.85    17635.29    190.98 o 
   0   2   5     2892.61     2740.14     36.98 o 
   1   2   5    23904.08    25542.30    306.05 o 
   2   2   5       70.27      114.63     14.04 o 
   3   2   5      250.93      290.40     18.69 o 
   4   2   5      499.53      410.14     13.20 o 
   5   2   5       23.27       43.56     10.09 o 
   6   2   5     7122.31     6934.32     76.43 o 
   7   2   5      601.77      650.11     28.86 o 
   8   2   5     1721.93     1778.71     34.87 o 
   9   2   5     1290.01     1317.25     77.57 o 
  10   2   5      407.31      520.37     50.60 o 
  11   2   5     1960.83     1878.23     51.21 o 
  12   2   5      150.72      125.55     29.29 o 
  13   2   5     1039.45     1143.95     39.21 o 
  14   2   5       29.97       68.14     20.55 o 
  15   2   5      809.99      918.42    171.10 o 
  16   2   5      242.17      108.85     42.47 o 
 -16   3   5     1858.69     1746.78     80.72 o 
 -15   3   5     1220.97     1275.06     79.15 o 
 -14   3   5      886.60      854.49     46.04 o 
 -13   3   5     3729.83     3900.44     53.95 o 
 -12   3   5        0.13        8.96      9.64 o 
 -11   3   5    11559.38    11228.59    131.52 o 
 -10   3   5     3322.35     3419.92    199.59 o 
  -9   3   5      147.26      160.72     17.63 o 
  -8   3   5     8398.63     8310.86     90.17 o 
  -7   3   5      134.21      183.20     15.04 o 
  -6   3   5     5528.01     5442.91     87.06 o 
  -5   3   5      959.15      797.28    105.37 o 
  -4   3   5       35.50      661.22    121.79 o 
  -3   3   5     3110.50     3089.82     77.39 o 
  -2   3   5    10657.46    10113.05    129.74 o 
  -1   3   5      228.63      336.84     18.26 o 
   0   3   5     8219.70     7559.00     94.19 o 
   1   3   5      321.09      245.45     18.66 o 
   2   3   5     7850.07     8066.16     98.31 o 
   3   3   5    24451.57    23141.76    252.47 o 
   4   3   5     5124.46     5005.35     59.28 o 
   5   3   5    47777.95    49665.36    653.49 o 
   6   3   5       88.30      190.11     46.25 o 
   7   3   5    29559.37    29719.21    375.54 o 
   8   3   5     9886.62     9558.30    122.67 o 
   9   3   5     2712.00     2916.29     69.07 o 
  10   3   5     7923.80     7800.04    194.58 o 
  11   3   5      101.49      109.71     23.98 o 
  12   3   5     3108.05     3169.57    110.78 o 
  13   3   5     1157.49     1242.67     49.74 o 
  14   3   5     1059.40      766.27    223.03 o 
  15   3   5      854.92      749.05    115.65 o 
  16   3   5       82.92       47.77     34.04 o 
 -16   4   5      251.99      163.84     43.76 o 
 -15   4   5     1545.65     1556.04     64.82 o 
 -14   4   5     2080.06     1946.02     75.95 o 
 -13   4   5      903.21      880.13     28.41 o 
 -12   4   5     4727.59     4630.10    101.10 o 
 -11   4   5       84.96       57.87     21.39 o 
 -10   4   5     4690.86     4495.65     93.65 o 
  -9   4   5     1486.05     1733.24    300.92 o 
  -8   4   5     1478.69     2199.72    127.88 o 
  -7   4   5     4928.67     4564.35    110.78 o 
  -6   4   5     1187.18     1111.41     50.94 o 
  -5   4   5    13912.05    14726.31    210.52 o 
  -4   4   5      657.01      574.68     39.67 o 
  -3   4   5    39055.23    40591.67    705.62 o 
  -2   4   5      381.75      514.08     18.25 o 
  -1   4   5    21622.64    22553.74    234.49 o 
   0   4   5     9832.69     9467.16     99.13 o 
   1   4   5     4945.20     4451.99     71.86 o 
   2   4   5    12322.38    11228.81    121.36 o 
   3   4   5     5673.80     6156.37     59.26 o 
   4   4   5    31219.17    30642.33    362.38 o 
   5   4   5      726.79      813.68     42.59 o 
   6   4   5    21957.62    22163.45    256.23 o 
   7   4   5     4950.92     4618.23     71.13 o 
   8   4   5     7239.24     7298.49    122.69 o 
   9   4   5     7853.28     7744.58    117.48 o 
  10   4   5       25.05       23.14     22.25 o 
  11   4   5     6400.96     6502.40    107.65 o 
  12   4   5       47.78       66.99     25.74 o 
  13   4   5     3669.66     3671.74     81.43 o 
  14   4   5      942.06      949.33     53.77 o 
  15   4   5      688.74      731.26     72.48 o 
  16   4   5      716.99      642.08     85.45 o 
 -15   5   5      423.92      523.13     53.37 o 
 -14   5   5      530.16      578.45     53.86 o 
 -13   5   5      543.91      549.60     56.45 o 
 -12   5   5      953.45      895.10     64.00 o 
 -11   5   5     2052.22     2068.54    115.65 o 
 -10   5   5      328.18      641.41    109.43 o 
  -9   5   5     6030.31     5856.52    154.98 o 
  -8   5   5      625.21      772.87     70.52 o 
  -7   5   5     8560.97     8649.11    186.43 o 
  -6   5   5    11081.78    11243.75    196.32 o 
  -5   5   5     3464.70     3637.48     75.18 o 
  -4   5   5    45494.65    46690.30    942.21 o 
  -3   5   5     1359.14     1305.67     27.96 o 
  -2   5   5    48570.36    49467.72    629.90 o 
  -1   5   5    27739.86    27300.25    274.43 o 
   0   5   5    14998.86    15153.42    147.52 o 
   1   5   5    41111.81    41841.16    471.06 o 
   2   5   5      524.48      600.58     21.44 o 
   3   5   5     7955.87     7483.20     77.32 o 
   4   5   5     1467.56     1446.48     59.82 o 
   5   5   5     2772.13     2673.05     48.80 o 
   6   5   5     3050.30     3005.72     56.60 o 
   7   5   5     1993.54     2065.19     49.39 o 
   8   5   5     1409.38     1269.63     40.78 o 
   9   5   5       80.05      105.32     23.85 o 
  10   5   5     1744.05     1693.69     51.15 o 
  11   5   5      730.13      760.28     79.14 o 
  12   5   5     4784.66     4748.31    108.76 o 
  13   5   5       26.45       50.88     30.35 o 
  14   5   5     3181.37     2988.29    106.93 o 
  15   5   5      491.97      560.33     62.43 o 
 -15   6   5      765.93      812.60    134.15 o 
 -14   6   5      671.49      705.53     50.47 o 
 -13   6   5      183.20      144.10     59.98 o 
 -12   6   5     1431.33     1330.69     74.87 o 
 -11   6   5      216.73      205.83     54.63 o 
 -10   6   5     3189.18     3095.67    118.50 o 
  -9   6   5      432.66      430.38     85.31 o 
  -8   6   5     4257.75     4146.68    152.89 o 
  -7   6   5     7665.79     7659.04    213.32 o 
  -6   6   5     2488.36     2450.64     71.73 o 
  -5   6   5     9756.07     9048.60     89.00 o 
  -4   6   5     1769.90     1755.33     57.62 o 
  -3   6   5    28281.47    28391.89    337.60 o 
  -2   6   5     3517.17     4035.09    283.48 o 
  -1   6   5    12978.60    12825.58    159.17 o 
   0   6   5    20090.12    19152.68    224.15 o 
   1   6   5     6637.75     6230.01     76.12 o 
   2   6   5    12325.21    12393.34    133.93 o 
   3   6   5       41.51       20.82     12.02 o 
   4   6   5    13533.76    13617.85    160.21 o 
   5   6   5      927.63      861.12     37.15 o 
   6   6   5     1976.25     2284.80    282.54 o 
   7   6   5      111.89      112.99     19.18 o 
   8   6   5     3989.57     4794.79    242.74 o 
   9   6   5     7506.41     7383.09    106.88 o 
  10   6   5      357.09      389.34     35.26 o 
  11   6   5     1162.85     1248.18    124.44 o 
  12   6   5        1.49       38.51     31.90 o 
  13   6   5     2559.33     2570.64     76.72 o 
  14   6   5      255.87      217.07     34.24 o 
  15   6   5     1761.57     1775.41    110.54 o 
 -14   7   5      575.95      479.14    141.77 o 
 -13   7   5     3226.05     3443.27    169.55 o 
 -12   7   5       51.69       36.60     46.65 o 
 -11   7   5     3554.91     3645.97    263.23 o 
 -10   7   5     1634.51     2106.56    177.28 o 
  -9   7   5     2487.77     2333.80    138.81 o 
  -8   7   5     1000.04     1925.25    441.96 o 
  -7   7   5     1272.38     1218.68     78.42 o 
  -6   7   5     4771.36     4729.17     45.78 o 
  -5   7   5        2.89        4.99      7.35 o 
  -4   7   5     1681.86     1839.72     38.58 o 
  -3   7   5      779.71      703.27     34.69 o 
  -2   7   5     7791.07     8013.52    100.59 o 
  -1   7   5      170.48      264.52     22.20 o 
   0   7   5     4579.02     4499.08    125.33 o 
   1   7   5      458.69      565.30     58.84 o 
   2   7   5     6532.60     6715.20     74.95 o 
   3   7   5     8820.85     8511.69     93.69 o 
   4   7   5      861.44      821.17     33.28 o 
   5   7   5    11231.86    11992.56    167.29 o 
   6   7   5       67.18       81.24     25.83 o 
   7   7   5     6325.14     6834.28    274.89 o 
   8   7   5     4391.97     4231.47    138.14 o 
   9   7   5     1740.46     2596.35    336.62 o 
  10   7   5     3848.54     4059.51     94.58 o 
  11   7   5       30.89        5.79     34.40 o 
  12   7   5     2413.14     2437.64    122.02 o 
  13   7   5      675.38      662.26     74.69 o 
  14   7   5      630.51      649.52     61.77 o 
 -13   8   5       75.62      154.98     59.70 o 
 -12   8   5     2179.32     2451.87    277.82 o 
 -11   8   5      423.36      482.03    118.14 o 
 -10   8   5     1764.01     2000.13    194.33 o 
  -9   8   5     1621.21     1635.34    100.25 o 
  -8   8   5     1483.38     1330.73     62.90 o 
  -7   8   5      999.78     1032.51    141.85 o 
  -6   8   5      438.39      339.56     38.51 o 
  -5   8   5     1650.63     1686.72     49.80 o 
  -4   8   5       11.13       17.86     15.59 o 
  -3   8   5      172.04      215.91     22.16 o 
  -2   8   5       51.75       24.88     17.52 o 
  -1   8   5      773.03      775.01     31.83 o 
   0   8   5     1215.11     1318.95     40.06 o 
   1   8   5     3281.22     3408.83     60.37 o 
   2   8   5     4736.35     4798.01     65.69 o 
   3   8   5     1044.64     1084.09     50.18 o 
   4   8   5     6304.41     6607.09    105.84 o 
   5   8   5      149.56      215.90     48.24 o 
   6   8   5     5307.01     5563.58     93.26 o 
   7   8   5      956.75     1079.31    120.53 o 
   8   8   5     3747.76     3834.82     69.40 o 
   9   8   5     2148.57     2179.94     61.30 o 
  10   8   5      637.36      828.79    208.55 o 
  11   8   5     1843.93     1951.35     64.15 o 
  12   8   5       75.62       47.61     34.92 o 
  13   8   5      532.81      468.62     89.24 o 
 -13   9   5       36.11       -7.30     68.90 o 
 -12   9   5       27.01       17.55     54.39 o 
 -11   9   5       73.06       36.89     59.58 o 
 -10   9   5       21.42        3.84     20.62 o 
  -9   9   5      918.33     1069.89     76.79 o 
  -8   9   5      295.62      213.99     58.06 o 
  -7   9   5     1722.81     1592.24    114.46 o 
  -6   9   5     1230.50     1256.10     54.54 o 
  -5   9   5      950.20     1032.83     78.91 o 
  -4   9   5     3881.36     3932.94     72.39 o 
  -3   9   5      747.01      849.14     87.80 o 
  -2   9   5      787.04      868.07     61.32 o 
  -1   9   5     1828.57     1626.88     69.59 o 
   0   9   5     2042.29     2084.46     49.22 o 
   1   9   5     3203.57     3301.52     59.43 o 
   2   9   5      410.13      380.61     27.40 o 
   3   9   5      272.70      236.28     36.91 o 
   4   9   5     1151.10     1481.34    157.33 o 
   5   9   5       71.76       70.17     23.13 o 
   6   9   5      404.90      565.23     76.87 o 
   7   9   5       17.70       23.10     20.14 o 
   8   9   5        5.14       10.22     22.51 o 
   9   9   5      474.00      521.38     35.03 o 
  10   9   5      160.12      141.36     29.56 o 
  11   9   5      131.27      124.55     29.20 o 
  12   9   5       80.26       74.59     36.58 o 
 -11  10   5       18.06       40.20    102.42 o 
 -10  10   5        0.12      -57.70     57.70 o 
  -9  10   5       70.58       36.89     30.60 o 
  -8  10   5      360.56      362.32     36.37 o 
  -7  10   5       16.83       28.49     14.29 o 
  -6  10   5      627.86      666.04     26.79 o 
  -5  10   5      635.50      592.77     35.21 o 
  -4  10   5        2.73      -21.93     21.93 o 
  -3  10   5      306.40      295.02     32.47 o 
  -2  10   5      816.06      792.18     46.12 o 
  -1  10   5      763.73      789.73     38.83 o 
   0  10   5     1304.25     1293.88     50.02 o 
   1  10   5       10.07       15.30     22.94 o 
   2  10   5      950.44      935.14     33.10 o 
   3  10   5     2279.53     2389.55    155.18 o 
   4  10   5       52.85       56.92     23.13 o 
   5  10   5      358.69      289.82     39.89 o 
   6  10   5      498.31      470.30     59.42 o 
   7  10   5       25.37       14.21     20.49 o 
   8  10   5       68.68       59.98     34.92 o 
   9  10   5      391.31      312.69     41.42 o 
  10  10   5       54.69      -36.62     36.62 o 
  11  10   5       64.94       56.40     46.92 o 
 -10  11   5       43.71     1486.80    894.66 o 
  -9  11   5      620.18      532.39    355.03 o 
  -8  11   5       21.66        1.42     40.74 o 
  -7  11   5      355.15      684.48    271.76 o 
  -6  11   5       25.04       34.02     20.22 o 
  -5  11   5      601.94      708.83     82.25 o 
  -4  11   5      722.04      699.03     61.19 o 
  -3  11   5       58.64       25.19     23.90 o 
  -2  11   5     1038.95      990.09     59.33 o 
  -1  11   5      227.75      164.73     25.04 o 
   0  11   5      123.18       99.86     26.13 o 
   1  11   5      259.31      230.01     31.24 o 
   2  11   5      296.46      247.11     43.23 o 
   3  11   5        1.01       19.67     20.61 o 
   4  11   5      722.85      865.09    155.97 o 
   5  11   5        0.11       -5.50     23.88 o 
   6  11   5       27.69      -32.05     32.05 o 
   7  11   5       78.56       87.94     32.56 o 
   8  11   5        3.70        7.90     20.50 o 
   9  11   5       18.97       -4.21     27.41 o 
  10  11   5        8.88       -2.50     24.54 o 
  -9  12   5       14.34      -29.99     84.30 o 
  -8  12   5      795.16      653.63    365.16 o 
  -7  12   5       64.16       38.37     58.56 o 
  -6  12   5     1256.34     1281.81     68.41 o 
  -5  12   5     1191.30     1174.97    120.47 o 
  -4  12   5      193.24      177.24     27.79 o 
  -3  12   5     1064.18     1074.25     74.31 o 
  -2  12   5      362.73      350.76     42.29 o 
  -1  12   5      371.17      357.83     36.36 o 
   0  12   5     2026.16     2230.93    187.94 o 
   1  12   5       27.17       14.29     21.69 o 
   2  12   5      820.48      933.87     50.99 o 
   3  12   5      133.85      130.06     29.75 o 
   4  12   5      529.74      552.38     49.71 o 
   5  12   5      153.14      188.61     34.49 o 
   6  12   5      223.38      147.39     34.70 o 
   7  12   5       49.43       55.72     28.20 o 
   8  12   5       69.60       55.41     34.39 o 
   9  12   5        2.68      -35.26     39.31 o 
  -6  13   5      359.34      269.58     45.91 o 
  -5  13   5        1.47       41.75     32.96 o 
  -4  13   5      538.46      659.17    132.37 o 
  -3  13   5       32.12        0.22     24.50 o 
  -2  13   5      559.91      720.87     53.94 o 
  -1  13   5       29.52       18.75     23.44 o 
   0  13   5      734.67      824.44     42.90 o 
   1  13   5      454.69      589.20     45.44 o 
   2  13   5      308.87      302.54     45.01 o 
   3  13   5      993.68     1013.98     71.28 o 
   4  13   5        3.04       32.25     28.17 o 
   5  13   5     1510.84     1535.98     70.31 o 
   6  13   5      166.49      104.31     39.57 o 
  -3  14   5      333.50      143.88    147.52 o 
  -2  14   5        3.82      128.96     53.37 o 
  -1  14   5      789.11      695.30     62.32 o 
   0  14   5       18.30       23.41     27.64 o 
   1  14   5      926.77     1020.42     62.35 o 
   2  14   5      429.28      416.48     48.11 o 
   3  14   5      652.09      606.41     71.98 o 
 -16   0   6     3352.54     3457.71    131.41 o 
 -15   0   6      172.42      186.49     28.56 o 
 -14   0   6     6379.77     6399.75    123.96 o 
 -13   0   6     3850.65     3571.75     95.49 o 
 -12   0   6     2621.94     2402.40     74.36 o 
 -11   0   6    14831.58    14281.98    301.45 o 
 -10   0   6      133.30      114.90     25.44 o 
  -9   0   6    18845.71    18996.02    361.37 o 
  -8   0   6     5881.66     5662.61    125.64 o 
  -7   0   6     2633.87     2767.68     96.46 o 
  -6   0   6    10543.34    11010.32    254.52 o 
  -5   0   6      309.40      322.64     19.60 o 
  -4   0   6     8380.79     7793.00    109.17 o 
  -3   0   6     2962.39     3069.06     63.59 o 
  -2   0   6     1401.06     1558.56     72.14 o 
  -1   0   6    10719.38    11279.47    174.88 o 
   0   0   6    16079.21    16218.48    269.58 o 
   1   0   6      285.95     1611.29     53.82 o 
   2   0   6      115.69      192.63     26.61 o 
   3   0   6     3287.51     3142.10     50.43 o 
   4   0   6    33312.88    32636.53    497.60 o 
   5   0   6    21592.97    22478.81    341.62 o 
   6   0   6     3527.31     3794.70     52.59 o 
   7   0   6    12931.51    11748.88    150.09 o 
   8   0   6       73.12      105.06     15.50 o 
   9   0   6    12123.88    12356.68    165.02 o 
  10   0   6    10675.33    10295.47    198.33 o 
  11   0   6     3453.50     3539.76    102.60 o 
  12   0   6    12725.56    12208.56    281.32 o 
  13   0   6       95.90       96.21     31.67 o 
  14   0   6     2307.72     2222.13     99.70 o 
  15   0   6      270.53      327.03     71.53 o 
  16   0   6      758.54      783.67     96.86 o 
 -16   1   6        1.77        0.06     17.62 o 
 -15   1   6     2644.51     2570.48     54.43 o 
 -14   1   6      277.84      286.81     19.89 o 
 -13   1   6     3208.48     3189.42     58.60 o 
 -12   1   6     2146.79     2145.99     49.61 o 
 -11   1   6     2248.79     2193.01     53.55 o 
 -10   1   6     6481.06     6304.90    101.48 o 
  -9   1   6       10.35       31.98     20.64 o 
  -8   1   6     6303.43     6096.36     93.31 o 
  -7   1   6     2433.12     2390.29     34.66 o 
  -6   1   6    10605.05    10512.21    129.06 o 
  -5   1   6    12525.92    13598.05    164.07 o 
  -4   1   6     7990.22     7919.72     77.28 o 
  -3   1   6    30397.66    30739.71    349.57 o 
  -2   1   6     7936.21     7836.65     80.99 o 
  -1   1   6     1965.12     1802.40     39.84 o 
   0   1   6     3250.83     3599.73     46.67 o 
   1   1   6   170767.61   191936.23   3960.06 o 
   2   1   6     4050.83     3591.26     63.00 o 
   3   1   6    29262.39    28896.20    330.93 o 
   4   1   6    12790.83    12616.75    121.31 o 
   5   1   6     1815.48     1990.74     31.65 o 
   6   1   6    18305.96    18472.64    175.18 o 
   7   1   6       51.20       50.25      9.67 o 
   8   1   6     5181.33     5058.89     49.03 o 
   9   1   6     1151.28     1182.00     32.99 o 
  10   1   6     5051.41     5343.41     66.46 o 
  11   1   6     3923.67     3848.41     63.94 o 
  12   1   6      784.89      695.95     33.42 o 
  13   1   6     3707.25     3876.74     91.13 o 
  14   1   6       91.48       70.05     29.90 o 
  15   1   6     1440.29     1374.52     58.15 o 
  16   1   6      129.90      116.29     26.25 o 
 -16   2   6      490.10      538.20     57.89 o 
 -15   2   6      229.33      188.42     24.99 o 
 -14   2   6      516.36      474.08     25.85 o 
 -13   2   6      100.46       84.60     15.61 o 
 -12   2   6     1213.65     1241.72     34.23 o 
 -11   2   6     1843.10     1744.74     85.23 o 
 -10   2   6      116.25       96.09     15.58 o 
  -9   2   6     1976.52     1775.70     36.84 o 
  -8   2   6     5571.31     5723.32     64.82 o 
  -7   2   6    17663.12    17757.82    230.29 o 
  -6   2   6     1367.46     1328.40     38.12 o 
  -5   2   6    38938.23    39680.36    490.64 o 
  -4   2   6    26120.03    26734.15    322.46 o 
  -3   2   6    45771.51    48738.83   1077.82 o 
  -2   2   6    24187.51    23419.52    272.79 o 
  -1   2   6       62.19      146.41     12.02 o 
   0   2   6    15882.19    14861.78    164.68 o 
   1   2   6    23896.17    25052.01    311.38 o 
   2   2   6    14205.71    14044.60    143.80 o 
   3   2   6    35402.57    34529.13    409.36 o 
   4   2   6       41.76       34.66     10.26 o 
   5   2   6    15546.57    15817.16    139.10 o 
   6   2   6     7825.72     8164.73    202.16 o 
   7   2   6     3422.78     3543.16     66.93 o 
   8   2   6       55.93       25.43     22.36 o 
   9   2   6       28.96       35.37     12.43 o 
  10   2   6       85.11       98.35     14.52 o 
  11   2   6     1541.01     1734.43     40.00 o 
  12   2   6     1782.98     1801.12     40.57 o 
  13   2   6      270.81      311.29     30.95 o 
  14   2   6     1188.82     1322.40     51.55 o 
  15   2   6       68.56       37.31     30.50 o 
  16   2   6     1367.66     1422.88     69.77 o 
 -16   3   6       45.04       18.59     30.23 o 
 -15   3   6      548.29      576.36     42.40 o 
 -14   3   6       28.26       48.35     21.57 o 
 -13   3   6      658.80      676.53     43.66 o 
 -12   3   6      342.44      401.42     58.75 o 
 -11   3   6      950.11      876.08     78.04 o 
 -10   3   6     5164.76     5226.31    168.88 o 
  -9   3   6     4161.58     3961.73    166.37 o 
  -8   3   6     9467.13     9543.09    146.95 o 
  -7   3   6      213.46     3713.53   2143.13 o 
  -6   3   6     7058.34     6908.12    145.60 o 
  -5   3   6      145.96      426.30    203.65 o 
  -4   3   6    27792.38    29850.66    566.99 o 
  -3   3   6     4177.36     4292.32     51.48 o 
  -2   3   6     6783.22     6400.03     81.46 o 
  -1   3   6     6434.51     6070.57     61.95 o 
   0   3   6     1043.32      951.72     24.86 o 
   1   3   6      724.22      689.47     31.43 o 
   2   3   6     3947.73     3772.86     49.96 o 
   3   3   6     6476.00     6620.47    110.38 o 
   4   3   6    11814.18    12022.69    102.50 o 
   5   3   6        1.48        5.00     15.76 o 
   6   3   6     5002.61     4892.40     69.86 o 
   7   3   6      431.35      502.52     45.36 o 
   8   3   6     2619.14     2476.14    102.28 o 
   9   3   6      155.84      300.12     88.68 o 
  10   3   6     1979.82     2115.55     59.97 o 
  11   3   6     1030.59     1017.75     68.79 o 
  12   3   6      238.00      202.94     51.61 o 
  13   3   6      613.24     1036.41    209.57 o 
  14   3   6       55.17       52.01     29.83 o 
  15   3   6      698.86      715.23     83.66 o 
  16   3   6       69.61       60.94     33.73 o 
 -16   4   6      423.08      104.56    112.67 o 
 -15   4   6        2.35        4.44     39.49 o 
 -14   4   6     1524.50     1502.79     65.11 o 
 -13   4   6      747.91      598.47     26.65 o 
 -12   4   6       45.72       27.40     15.43 o 
 -11   4   6     3813.10     4505.79    360.70 o 
 -10   4   6       86.16       94.23     92.81 o 
  -9   4   6     2387.76     2593.89    106.96 o 
  -8   4   6     3647.27     5646.16    163.03 o 
  -7   4   6      203.70      130.75     74.19 o 
  -6   4   6     1538.73     1796.29    139.21 o 
  -5   4   6     1417.30     1221.84     71.00 o 
  -4   4   6       16.11       41.95     31.09 o 
  -3   4   6     1271.75     1226.26     18.37 o 
  -2   4   6      175.54      121.82     15.28 o 
  -1   4   6     1471.72     1437.36    101.68 o 
   0   4   6       44.37       27.91     12.63 o 
   1   4   6     4215.16     4029.07     63.44 o 
   2   4   6     8331.89     8521.91     88.02 o 
   3   4   6     1975.80     1917.80     39.84 o 
   4   4   6     3208.78     3079.12    126.55 o 
   5   4   6     1187.38     1052.94     34.35 o 
   6   4   6      118.75       77.59     25.00 o 
   7   4   6     5468.94     5524.37    108.97 o 
   8   4   6      160.97      174.13     34.21 o 
   9   4   6     2034.97     2001.14     67.66 o 
  10   4   6     2778.19     2674.46     73.41 o 
  11   4   6       11.65        7.06     23.15 o 
  12   4   6      179.11      174.52     29.62 o 
  13   4   6       50.29       53.71     34.68 o 
  14   4   6      466.22      575.37    146.38 o 
  15   4   6      572.92      466.36     96.64 o 
 -15   5   6       58.50       66.51     31.85 o 
 -14   5   6        2.85       38.95     42.34 o 
 -13   5   6      161.71      189.40     54.86 o 
 -12   5   6      198.12      258.32     42.87 o 
 -11   5   6      121.43       61.27     40.91 o 
 -10   5   6     1273.92     1447.21    387.25 o 
  -9   5   6      400.95      696.70    184.61 o 
  -8   5   6      358.36      764.48    370.83 o 
  -7   5   6      231.97      176.31     73.74 o 
  -6   5   6       84.84       16.71     41.37 o 
  -5   5   6      489.34      483.12     54.74 o 
  -4   5   6        1.73        6.66     14.78 o 
  -3   5   6      611.63      681.47     24.38 o 
  -2   5   6      187.49      187.79     17.10 o 
  -1   5   6     1378.70     1379.36     23.71 o 
   0   5   6      557.41      490.04     35.10 o 
   1   5   6        5.93       -3.09     15.66 o 
   2   5   6     4309.29     4233.77     59.81 o 
   3   5   6      758.72      697.17     20.64 o 
   4   5   6     1359.38     1230.87     39.36 o 
   5   5   6       49.73       36.13     25.13 o 
   6   5   6      190.10      181.33     25.21 o 
   7   5   6      236.97      252.03     51.05 o 
   8   5   6      742.11      813.13    157.57 o 
   9   5   6      378.64      323.77     34.49 o 
  10   5   6        3.35        4.47     25.31 o 
  11   5   6      562.26      786.99    140.26 o 
  12   5   6      653.55      588.72     71.70 o 
  13   5   6      330.34      315.88     58.51 o 
  14   5   6       21.99       30.44     30.26 o 
  15   5   6        5.64       84.97     40.37 o 
 -15   6   6      105.90      143.63     61.84 o 
 -14   6   6      862.09      859.87     76.71 o 
 -13   6   6      928.16      947.35     79.55 o 
 -12   6   6       68.60        6.59     50.14 o 
 -11   6   6      988.66     1074.21    134.10 o 
 -10   6   6        4.98       25.27     49.03 o 
  -9   6   6     1085.57     1378.66    149.95 o 
  -8   6   6      148.41      126.94     45.15 o 
  -7   6   6      599.18      467.51    144.86 o 
  -6   6   6      499.46      838.63    444.39 o 
  -5   6   6        2.13      -28.43     28.43 o 
  -4   6   6      741.90      740.32     72.32 o 
  -3   6   6        6.43       -2.99     15.49 o 
  -2   6   6     2309.05     2535.50     38.63 o 
  -1   6   6     6372.37     6488.99     70.82 o 
   0   6   6      311.48      333.41     22.29 o 
   1   6   6      529.53      523.30     29.21 o 
   2   6   6      764.31      723.32     22.61 o 
   3   6   6       27.81        7.10     11.44 o 
   4   6   6     2099.14     2708.68    311.97 o 
   5   6   6      669.48      759.47     72.10 o 
   6   6   6     2428.30     2605.65     62.97 o 
   7   6   6     1166.75     1179.87     39.65 o 
   8   6   6       19.60       24.75     28.64 o 
   9   6   6     2567.76     2613.31    200.09 o 
  10   6   6     1131.34     1169.42     65.64 o 
  11   6   6      481.50      725.94    148.00 o 
  12   6   6      852.18      668.63     51.71 o 
  13   6   6      255.85      236.85     39.02 o 
  14   6   6      584.97      541.41     46.61 o 
  15   6   6      267.49      213.29     74.47 o 
 -14   7   6      131.36      107.55     90.38 o 
 -13   7   6     1043.76     1079.55     82.53 o 
 -12   7   6      872.16     2238.58    776.72 o 
 -11   7   6       68.37      530.58    332.74 o 
 -10   7   6     1158.50     1428.52    201.22 o 
  -9   7   6      201.88       73.51     46.90 o 
  -8   7   6     2216.21     2033.22    117.77 o 
  -7   7   6     1631.80     3304.33   1143.71 o 
  -6   7   6     1121.60     1623.75    299.04 o 
  -5   7   6     1155.41      978.01     50.07 o 
  -4   7   6      237.76      260.26     12.68 o 
  -3   7   6     1934.01     1746.23     42.70 o 
  -2   7   6      248.11      298.14     22.13 o 
  -1   7   6      777.78      793.65     30.63 o 
   0   7   6     1330.88     1432.64     31.14 o 
   1   7   6      461.43      470.87     22.78 o 
   2   7   6       21.70       15.18     16.49 o 
   3   7   6     2552.26     2626.53     38.87 o 
   4   7   6     1607.20     1600.46     45.67 o 
   5   7   6      469.15      668.95    114.64 o 
   6   7   6     2577.64     2329.31     70.51 o 
   7   7   6        1.43       20.39     29.24 o 
   8   7   6     2845.66     2904.07    139.56 o 
   9   7   6     1168.88     1339.04    180.76 o 
  10   7   6      772.94      919.41     85.30 o 
  11   7   6     1810.81     1707.88     63.73 o 
  12   7   6       22.96       13.72     21.49 o 
  13   7   6     1012.22     1027.83     56.01 o 
  14   7   6      138.42      112.52     39.76 o 
 -13   8   6      224.16      260.42     74.47 o 
 -12   8   6      518.91      489.70     82.65 o 
 -11   8   6      201.42      162.41     61.87 o 
 -10   8   6      817.33     1110.88    276.40 o 
  -9   8   6       68.01       62.58     83.36 o 
  -8   8   6      305.51     1871.90    909.05 o 
  -7   8   6     9466.66     9447.77    177.82 o 
  -6   8   6      939.03      899.51     79.71 o 
  -5   8   6     3199.95     3149.90     84.83 o 
  -4   8   6     1325.78     1344.30     89.29 o 
  -3   8   6     3363.22     3512.84    149.00 o 
  -2   8   6    17239.41    17118.05    207.46 o 
  -1   8   6        4.29       17.82     13.43 o 
   0   8   6    10804.79    10819.98    120.04 o 
   1   8   6     4474.33     4448.55     65.04 o 
   2   8   6     3849.94     3682.20     56.25 o 
   3   8   6     9414.18     8967.50    109.40 o 
   4   8   6      144.94      166.78     29.40 o 
   5   8   6     3682.65     3547.94     62.35 o 
   6   8   6        1.48      -10.34     26.01 o 
   7   8   6      804.94      913.09     51.29 o 
   8   8   6        9.34       10.86     31.89 o 
   9   8   6      829.57     1007.70    145.19 o 
  10   8   6      127.82      124.68     37.46 o 
  11   8   6      578.16      809.04    105.77 o 
  12   8   6      354.76      306.38     42.02 o 
  13   8   6      185.29      172.57     60.80 o 
 -12   9   6      698.74      634.09    154.24 o 
 -11   9   6      368.26      315.68     53.26 o 
 -10   9   6     1025.42     1032.86     67.19 o 
  -9   9   6      396.08      550.55     55.16 o 
  -8   9   6     3108.79     3170.48     85.63 o 
  -7   9   6      533.97      725.24    183.17 o 
  -6   9   6     5293.93     5111.36     82.81 o 
  -5   9   6     1255.02     1365.03     61.62 o 
  -4   9   6     2707.62     2733.82     55.52 o 
  -3   9   6     9882.74    10203.24    121.42 o 
  -2   9   6       19.36       18.62     16.49 o 
  -1   9   6     9695.35     9699.29    122.37 o 
   0   9   6      712.29      776.66     36.53 o 
   1   9   6     3342.51     3312.24     52.27 o 
   2   9   6     6896.56     6700.78     97.68 o 
   3   9   6      366.26      401.81     24.17 o 
   4   9   6     6549.93     6544.48    112.81 o 
   5   9   6       17.62       25.20     20.70 o 
   6   9   6     2565.52     2694.14     78.63 o 
   7   9   6      426.82      381.55     58.17 o 
   8   9   6      801.26      757.59     59.52 o 
   9   9   6      456.38      412.82     40.24 o 
  10   9   6      433.25      412.78     43.91 o 
  11   9   6      595.24      568.10     44.83 o 
  12   9   6      581.32      586.81    121.23 o 
 -11  10   6     1579.91     1764.37    131.51 o 
 -10  10   6       27.99       45.96     49.81 o 
  -9  10   6     2497.89     2594.74     98.23 o 
  -8  10   6      725.37      706.58     69.52 o 
  -7  10   6     1475.90     1509.38     78.31 o 
  -6  10   6     1803.89     1773.88     35.21 o 
  -5  10   6     1196.88     1272.84     30.82 o 
  -4  10   6     3731.59     3683.63     62.34 o 
  -3  10   6        5.68      -15.40     16.43 o 
  -2  10   6     3099.24     3061.02     51.60 o 
  -1  10   6      204.96      226.25     21.88 o 
   0  10   6     4510.76     4350.46     69.72 o 
   1  10   6       18.50       16.72     16.51 o 
   2  10   6     5847.01     6013.04     92.15 o 
   3  10   6      791.51      812.39     55.50 o 
   4  10   6     3598.01     3579.27     87.67 o 
   5  10   6     2303.61     2365.80     72.05 o 
   6  10   6      129.46      141.16     29.63 o 
   7  10   6     3972.10     4030.74     83.15 o 
   8  10   6      219.56      185.26     43.29 o 
   9  10   6     2932.90     2896.13     73.05 o 
  10  10   6     1369.81     1311.10     52.10 o 
  11  10   6      912.77      963.05    102.24 o 
 -10  11   6     2213.09     2097.10    240.08 o 
  -9  11   6      142.40       43.46     29.59 o 
  -8  11   6     1812.82     1876.05     90.56 o 
  -7  11   6      970.23      770.14    146.13 o 
  -6  11   6      536.99      399.87    109.70 o 
  -5  11   6      843.89      811.69     66.03 o 
  -4  11   6       41.81       17.96     14.51 o 
  -3  11   6     1234.70     1306.45     45.85 o 
  -2  11   6        5.41        9.39     15.45 o 
  -1  11   6     1198.05     1197.32     40.83 o 
   0  11   6        2.52        6.63     16.49 o 
   1  11   6     1621.35     1641.04     47.56 o 
   2  11   6      805.92      788.88     34.46 o 
   3  11   6     1892.21     2018.47     85.94 o 
   4  11   6      845.67      950.11     47.39 o 
   5  11   6     2027.61     2023.36     76.68 o 
   6  11   6     4332.47     4195.30     99.18 o 
   7  11   6       10.28       34.52     25.04 o 
   8  11   6     2652.06     2628.94     77.10 o 
   9  11   6      868.17      857.94     92.62 o 
  10  11   6      890.02      910.52    114.52 o 
  -8  12   6       46.42      -10.67     51.56 o 
  -7  12   6     2120.25     2134.14    121.64 o 
  -6  12   6      249.04      184.19     60.41 o 
  -5  12   6     1446.79     1456.09    148.57 o 
  -4  12   6      653.38      763.99     53.82 o 
  -3  12   6      778.06      827.17     56.98 o 
  -2  12   6     3087.30     3168.75     86.70 o 
  -1  12   6       30.03        2.15     27.71 o 
   0  12   6     2759.94     2653.70    102.12 o 
   1  12   6      662.12      578.26     65.44 o 
   2  12   6      510.85      540.69     58.02 o 
   3  12   6     2031.43     2025.80     85.72 o 
   4  12   6      320.62      335.16     51.46 o 
   5  12   6     1827.71     1906.89     80.44 o 
   6  12   6        9.49       10.31     40.43 o 
   7  12   6      780.95      816.40     54.96 o 
   8  12   6      176.98      195.06     43.80 o 
  -6  13   6      988.66      945.72     78.62 o 
  -5  13   6      187.00      104.62     65.11 o 
  -4  13   6     1072.09     1076.03    111.57 o 
  -3  13   6     1680.34     1667.99     50.90 o 
  -2  13   6        3.57       25.40     19.80 o 
  -1  13   6     2869.49     2843.38     75.50 o 
   0  13   6      581.62      670.88     50.05 o 
   1  13   6     1318.62     1359.10     56.58 o 
   2  13   6      957.36     1050.24     51.75 o 
   3  13   6       27.90       32.74     29.37 o 
   4  13   6      867.61      831.80     55.99 o 
   5  13   6       11.66       69.59     48.58 o 
   6  13   6      442.36      530.71     46.01 o 
  -2  14   6       32.42       37.94     29.53 o 
  -1  14   6       28.75       25.07     26.26 o 
   0  14   6      314.66      235.33     69.87 o 
   1  14   6        0.28       16.98     34.19 o 
   2  14   6       88.21       41.25     38.93 o 
 -16   1   7      164.04      161.77     38.77 o 
 -15   1   7      125.81      114.03     21.44 o 
 -14   1   7       41.91       54.82     21.73 o 
 -13   1   7      268.30      267.50     23.56 o 
 -12   1   7      198.77      213.18     21.01 o 
 -11   1   7      395.98      426.07     64.98 o 
 -10   1   7      711.74      687.77     46.85 o 
  -9   1   7      427.77      303.69     27.67 o 
  -8   1   7     2119.51     2219.29     56.93 o 
  -7   1   7       44.87       22.19     12.30 o 
  -6   1   7    10723.21    11021.55    146.13 o 
  -5   1   7     4970.30     5337.12     62.10 o 
  -4   1   7      219.63      185.47     12.12 o 
  -3   1   7     1753.90     2183.75     41.47 o 
  -2   1   7    13557.07    12679.14    135.58 o 
  -1   1   7     1503.81     1497.40     25.46 o 
   0   1   7    12833.30    13288.83    149.76 o 
   1   1   7    20871.51    20877.52    254.58 o 
   2   1   7    16304.21    16322.84    451.39 o 
   3   1   7     8220.68     7953.88     90.96 o 
   4   1   7      231.15      256.87     13.05 o 
   5   1   7     8142.18     8073.58     84.48 o 
   6   1   7     9465.22     9783.44    123.69 o 
   7   1   7     1008.42      981.72     23.91 o 
   8   1   7      182.56      231.68     19.12 o 
   9   1   7     1130.15     1134.76     54.31 o 
  10   1   7       11.45       27.56     15.41 o 
  11   1   7      294.91      347.85     23.91 o 
  12   1   7      969.58     1039.10     37.16 o 
  13   1   7        4.96        9.77     20.93 o 
  14   1   7       17.30      -17.42     23.67 o 
  15   1   7      148.82      129.95     67.74 o 
  16   1   7       29.23        2.82     26.20 o 
 -16   2   7       28.71       32.55     28.29 o 
 -15   2   7      739.99      739.92     48.52 o 
 -14   2   7        2.40       15.42     17.79 o 
 -13   2   7      696.66      639.05     33.71 o 
 -12   2   7       41.87       36.07     17.24 o 
 -11   2   7     3960.70     3835.08     63.93 o 
 -10   2   7     1813.22     1697.79     41.68 o 
  -9   2   7     2006.31     1958.96     35.48 o 
  -8   2   7      966.70      968.88     48.09 o 
  -7   2   7      305.18      327.16     20.09 o 
  -6   2   7     3652.36     3407.15     37.22 o 
  -5   2   7     1584.01     1511.99    131.13 o 
  -4   2   7     2160.67     1959.67     24.73 o 
  -3   2   7      721.87      599.48     28.02 o 
  -2   2   7     1232.07     1516.93     61.08 o 
  -1   2   7     2490.73     2163.09     30.20 o 
   0   2   7     1011.40     1121.99     25.85 o 
   1   2   7     4432.13     4097.34    176.37 o 
   2   2   7    20607.53    20769.48    260.47 o 
   3   2   7     4554.32     4351.70     58.85 o 
   4   2   7      561.68      514.24     26.45 o 
   5   2   7     3034.18     3132.74     40.85 o 
   6   2   7     3343.70     3307.46     82.98 o 
   7   2   7       57.92       68.68     10.29 o 
   8   2   7     4449.90     4345.89     62.26 o 
   9   2   7      641.01      688.38     41.14 o 
  10   2   7     1835.15     1826.32     50.25 o 
  11   2   7      374.27      422.17     31.26 o 
  12   2   7      681.55      670.69     44.30 o 
  13   2   7      230.84      366.79     65.87 o 
  14   2   7      179.75      497.34    175.16 o 
  15   2   7      365.63      302.97     52.09 o 
  16   2   7       54.21       25.17     65.73 o 
 -16   3   7      818.06      755.93    106.49 o 
 -15   3   7      359.47      361.54     45.43 o 
 -14   3   7     2873.87     2854.34     80.98 o 
 -13   3   7       79.02       58.67     15.95 o 
 -12   3   7     2741.21     2865.37     47.20 o 
 -11   3   7     1570.21     1532.13     62.99 o 
 -10   3   7     6376.47     6114.10     91.55 o 
  -9   3   7     9969.48     9438.35     99.53 o 
  -8   3   7      458.19      531.73     45.76 o 
  -7   3   7    20411.88    20018.62    400.58 o 
  -6   3   7     4719.52     4569.20    119.15 o 
  -5   3   7    13535.05    14395.84    293.83 o 
  -4   3   7     2057.87     1618.02     58.60 o 
  -3   3   7     2546.57     2335.96     29.17 o 
  -2   3   7     7431.92     7387.21     79.63 o 
  -1   3   7      875.86     1052.50     35.16 o 
   0   3   7     7328.49     7306.12     97.46 o 
   1   3   7     6800.00     6547.03     90.90 o 
   2   3   7     6861.14     6449.45     81.76 o 
   3   3   7      675.41      769.15     36.59 o 
   4   3   7    15862.56    16468.92    187.52 o 
   5   3   7      786.34      688.66     26.13 o 
   6   3   7    21741.92    21921.33    236.95 o 
   7   3   7     7505.21     7311.15    100.55 o 
   8   3   7     3260.19     3753.26    178.59 o 
   9   3   7    10436.98    10435.21    143.90 o 
  10   3   7     1026.87     1272.93     68.88 o 
  11   3   7     6120.72     6238.82    104.49 o 
  12   3   7     2513.24     2628.46     73.75 o 
  13   3   7      381.64      386.18     36.71 o 
  14   3   7     2520.03     2560.20     73.11 o 
  15   3   7        1.96      -29.32     40.65 o 
  16   3   7     1373.80     1272.79    127.10 o 
 -15   4   7     2162.33     2137.69     81.39 o 
 -14   4   7        2.91       67.47     44.37 o 
 -13   4   7     3039.94     3087.23    147.84 o 
 -12   4   7      186.07      255.29     46.18 o 
 -11   4   7     4367.77     4377.51    163.07 o 
 -10   4   7     4021.87     4374.42    277.82 o 
  -9   4   7      886.43     1026.08    146.31 o 
  -8   4   7     8909.61     9089.65    257.76 o 
  -7   4   7      166.82      554.92    221.07 o 
  -6   4   7    16261.43    16762.38    256.30 o 
  -5   4   7     1821.57     1666.40     68.35 o 
  -4   4   7     6577.04     6281.98    136.22 o 
  -3   4   7     7447.29     7685.88     77.11 o 
  -2   4   7     4158.18     4678.83     62.06 o 
  -1   4   7     8554.48     8040.80    133.24 o 
   0   4   7     3048.90     3316.43     62.02 o 
   1   4   7    31792.69    33885.05    438.49 o 
   2   4   7      122.26       96.13     22.92 o 
   3   4   7    16111.09    15249.42    194.57 o 
   4   4   7     1690.51     1923.21     25.55 o 
   5   4   7    12134.46    12295.05    141.24 o 
   6   4   7     8136.48     8131.17    107.75 o 
   7   4   7     6073.15     6546.14    404.28 o 
   8   4   7     8568.90     8465.03    121.62 o 
   9   4   7      297.99      311.05     53.23 o 
  10   4   7     5074.33     5057.18    224.25 o 
  11   4   7     1260.83     1334.56    135.40 o 
  12   4   7     5358.79     5170.11    101.35 o 
  13   4   7     2286.14     2427.26     71.06 o 
  14   4   7      533.39      706.48     74.53 o 
  15   4   7     1382.02     1335.41    154.53 o 
 -15   5   7       10.48       27.42     26.57 o 
 -14   5   7     1167.73     1169.19     76.69 o 
 -13   5   7      282.89      240.22     43.11 o 
 -12   5   7      530.83      466.56     59.59 o 
 -11   5   7       44.47       51.97     45.99 o 
 -10   5   7     1602.65     1541.94    176.70 o 
  -9   5   7     1375.67     1457.76    111.86 o 
  -8   5   7     2045.02     2350.36    144.36 o 
  -7   5   7     9096.36     8992.63    156.49 o 
  -6   5   7     1094.95     1093.26     47.72 o 
  -5   5   7    16221.81    16569.04    271.22 o 
  -4   5   7      442.37      377.00     53.35 o 
  -3   5   7    23935.82    23552.11    256.40 o 
  -2   5   7    20671.85    21230.58    232.14 o 
  -1   5   7     8089.44     7810.21    108.13 o 
   0   5   7    31650.82    31504.89    375.94 o 
   1   5   7       55.50       51.88     13.06 o 
   2   5   7    21544.72    21396.54    241.97 o 
   3   5   7     2588.99     2584.74     39.08 o 
   4   5   7    11683.64    12245.05    192.98 o 
   5   5   7     9131.14     8969.62    116.85 o 
   6   5   7       94.36       69.39     21.48 o 
   7   5   7     3675.47     3620.18     67.00 o 
   8   5   7       12.24      -22.60     22.60 o 
   9   5   7     9076.62     9324.11    139.95 o 
  10   5   7     2478.98     2341.50     70.92 o 
  11   5   7      659.91      694.66     40.52 o 
  12   5   7      419.64      382.79     55.06 o 
  13   5   7     2032.01     1995.25     81.91 o 
  14   5   7      499.01      601.84     52.24 o 
  15   5   7      531.34      399.98     66.00 o 
 -14   6   7        0.63       36.97     44.42 o 
 -13   6   7      569.42      709.99     73.92 o 
 -12   6   7      207.27      212.41     65.70 o 
 -11   6   7      596.84      616.42    122.80 o 
 -10   6   7      422.56      316.51     90.78 o 
  -9   6   7     1105.38     1037.54    124.01 o 
  -8   6   7     5008.87     4453.27    203.25 o 
  -7   6   7       10.78       18.78     27.52 o 
  -6   6   7     8838.57     8843.83    157.66 o 
  -5   6   7      471.94      530.43     39.75 o 
  -4   6   7    11452.11    11775.87    120.57 o 
  -3   6   7     1633.40     1534.44     36.33 o 
  -2   6   7    17911.30    17925.74    197.32 o 
  -1   6   7    23845.25    23933.06    268.46 o 
   0   6   7      549.17      494.17     24.98 o 
   1   6   7    13181.83    13644.03    137.57 o 
   2   6   7     1666.21     1466.48     29.13 o 
   3   6   7    10423.97    10340.14    118.98 o 
   4   6   7     2667.47     2879.73     70.90 o 
   5   6   7     1670.42     1689.54     49.71 o 
   6   6   7     4676.67     4771.13    133.89 o 
   7   6   7       60.36       27.48     23.54 o 
   8   6   7     5090.54     5265.41    104.53 o 
   9   6   7      573.37      705.44     54.87 o 
  10   6   7     2199.78     2452.96     95.79 o 
  11   6   7       45.53       56.77     37.40 o 
  12   6   7      717.68      934.77     60.30 o 
  13   6   7      836.44      807.18     44.41 o 
  14   6   7      592.65      593.20     70.10 o 
 -14   7   7     2273.70     2359.09    344.90 o 
 -13   7   7       85.40       52.42     56.52 o 
 -12   7   7     3903.03     4174.22    202.74 o 
 -11   7   7     2202.37     2269.44    146.79 o 
 -10   7   7     1749.25     1642.12    168.67 o 
  -9   7   7     5304.77     5189.99    167.07 o 
  -8   7   7      793.01     1295.92    183.19 o 
  -7   7   7     3305.09     3325.37    173.67 o 
  -6   7   7     2006.68     1731.52    126.73 o 
  -5   7   7     2645.07     2651.13     50.76 o 
  -4   7   7     4155.97     4107.52     53.60 o 
  -3   7   7      614.58      548.18     17.59 o 
  -2   7   7      697.41      660.03     21.43 o 
  -1   7   7      160.39      232.03     19.23 o 
   0   7   7      923.85      877.04     41.60 o 
   1   7   7      256.28      299.06     18.93 o 
   2   7   7     2057.11     1975.15     35.78 o 
   3   7   7      129.79      143.44     17.19 o 
   4   7   7     4655.55     4907.90     58.92 o 
   5   7   7     1466.99     1395.38     76.64 o 
   6   7   7     6335.00     6686.32    145.90 o 
   7   7   7     5497.49     5573.16     95.78 o 
   8   7   7      886.93      936.36     44.60 o 
   9   7   7     7875.63     8036.29    138.45 o 
  10   7   7      328.34      455.68    101.57 o 
  11   7   7     3876.84     4057.01    138.92 o 
  12   7   7     1435.17     1567.83     61.54 o 
  13   7   7      705.81      860.65     89.96 o 
  14   7   7     1959.99     2036.93    126.01 o 
 -13   8   7     1095.11     1210.59    107.46 o 
 -12   8   7      100.68       99.89     59.35 o 
 -11   8   7     1456.59     1740.70    130.36 o 
 -10   8   7     2162.40     2041.00    117.45 o 
  -9   8   7      259.54      210.98     57.31 o 
  -8   8   7     3772.41     4022.95    264.65 o 
  -7   8   7       86.81       55.19     46.28 o 
  -6   8   7     1992.29     2054.57     80.61 o 
  -5   8   7     1475.78     1382.08     36.48 o 
  -4   8   7     1108.58      958.19     41.07 o 
  -3   8   7     2412.47     2526.76     65.76 o 
  -2   8   7     1463.66     1430.61     44.05 o 
  -1   8   7      561.87      627.31     30.99 o 
   0   8   7        1.79        4.63     14.31 o 
   1   8   7     1149.56     1100.08     32.65 o 
   2   8   7       14.44        8.76     16.86 o 
   3   8   7     1853.59     2038.86     81.35 o 
   4   8   7      298.08      320.08     32.28 o 
   5   8   7     2584.98     2819.76    189.13 o 
   6   8   7     1876.40     1955.14     52.49 o 
   7   8   7     2560.27     2618.60     60.10 o 
   8   8   7     3276.60     3288.76     68.26 o 
   9   8   7      164.25      113.39     27.71 o 
  10   8   7     2519.70     2551.02     73.76 o 
  11   8   7      230.50      275.90     37.67 o 
  12   8   7      462.28      467.28     37.13 o 
  13   8   7      916.43     1138.48     73.92 o 
 -12   9   7        9.03       17.85     51.59 o 
 -11   9   7        1.81      -30.28     30.28 o 
 -10   9   7       74.82       74.03     31.04 o 
  -9   9   7        5.94      -14.70     26.24 o 
  -8   9   7      254.47      243.92     54.55 o 
  -7   9   7      979.78      990.39     91.10 o 
  -6   9   7      387.82      396.84     43.41 o 
  -5   9   7      724.27      716.59     36.97 o 
  -4   9   7       48.06       93.62     18.58 o 
  -3   9   7     1597.92     1690.50     47.37 o 
  -2   9   7     2209.37     2095.36     49.68 o 
  -1   9   7     1929.69     1686.38     47.21 o 
   0   9   7     6454.76     6177.89     96.80 o 
   1   9   7      206.59      202.47     33.22 o 
   2   9   7      964.90     1041.62     38.27 o 
   3   9   7      726.06      784.43     61.35 o 
   4   9   7      608.26      905.20    192.00 o 
   5   9   7     1725.09     1697.09     51.74 o 
   6   9   7       23.66       23.81     28.30 o 
   7   9   7      408.39      478.17     49.50 o 
   8   9   7      208.37      224.69     35.47 o 
   9   9   7       30.83       65.74     28.30 o 
  10   9   7       14.12        4.42     22.54 o 
  11   9   7       14.79      -15.92     25.77 o 
  12   9   7        9.71       -6.56     35.68 o 
 -11  10   7       95.80      175.35     91.26 o 
 -10  10   7       20.53       46.57     49.44 o 
  -9  10   7        0.04       36.29     44.75 o 
  -8  10   7      243.78      283.14     42.73 o 
  -7  10   7      516.07      647.31     54.73 o 
  -6  10   7       60.05       43.46     10.52 o 
  -5  10   7      217.10      243.84     23.86 o 
  -4  10   7      444.66      491.34     22.81 o 
  -3  10   7      173.28      134.76     23.85 o 
  -2  10   7      102.96       71.85     21.33 o 
  -1  10   7      613.17      618.39     30.73 o 
   0  10   7      125.91      112.29     24.39 o 
   1  10   7      881.59      844.95     47.05 o 
   2  10   7      301.02      502.70    104.21 o 
   3  10   7      125.37      190.11     26.92 o 
   4  10   7      872.95     1112.22    127.09 o 
   5  10   7        4.16       14.62     23.66 o 
   6  10   7      170.01      206.86     35.36 o 
   7  10   7      221.60      179.42     33.13 o 
   8  10   7       17.79       10.89     29.24 o 
   9  10   7        0.83      -12.64     32.87 o 
  10  10   7       35.18       59.68     32.31 o 
  11  10   7        1.13      150.62     83.89 o 
 -10  11   7      123.69      -46.20     89.16 o 
  -9  11   7        5.67      -30.78     46.85 o 
  -8  11   7      206.38      745.61    371.19 o 
  -7  11   7       19.72       11.97     40.92 o 
  -6  11   7      202.86      587.90    337.74 o 
  -5  11   7       16.34        9.12     15.87 o 
  -4  11   7      269.06      321.46     34.74 o 
  -3  11   7      413.89      530.41     28.35 o 
  -2  11   7       80.09       82.23     23.12 o 
  -1  11   7      333.92      363.77     26.77 o 
   0  11   7      655.62      697.66     53.89 o 
   1  11   7      416.61      503.33     54.94 o 
   2  11   7       45.88       34.71     22.31 o 
   3  11   7      266.02      263.73     33.78 o 
   4  11   7      152.70      155.63     43.10 o 
   5  11   7      348.80      320.47     37.70 o 
   6  11   7      124.24       86.05     30.92 o 
   7  11   7        5.92       19.40     26.86 o 
   8  11   7       35.59       26.23     28.31 o 
   9  11   7       83.05      112.85     46.66 o 
  10  11   7       56.65       53.52     65.13 o 
  -8  12   7       25.95      -14.70     39.11 o 
  -7  12   7      654.09      634.64    107.17 o 
  -6  12   7      573.65      639.88     64.08 o 
  -5  12   7      420.44      461.80    117.52 o 
  -4  12   7     1486.82     1392.86     41.69 o 
  -3  12   7       31.53       32.39     27.44 o 
  -2  12   7      654.52      712.75     35.05 o 
  -1  12   7     1036.42     1063.56     53.48 o 
   0  12   7       65.66       37.16     22.62 o 
   1  12   7     2637.41     2709.55     84.41 o 
   2  12   7      188.21      423.71    104.49 o 
   3  12   7      786.57      842.15     51.62 o 
   4  12   7     1224.01     1142.36     72.76 o 
   5  12   7       86.03      111.95     33.24 o 
   6  12   7      405.18      393.48     38.68 o 
   7  12   7        6.75       11.23     39.10 o 
   8  12   7      112.13       66.99     35.74 o 
  -6  13   7       10.47       -9.29     32.92 o 
  -5  13   7      581.16      563.60     63.30 o 
  -4  13   7      395.91      520.77    111.14 o 
  -3  13   7      198.60      172.33     29.25 o 
  -2  13   7      116.14       68.49     30.13 o 
  -1  13   7      244.11      253.56     32.81 o 
   0  13   7      650.63      829.04     80.84 o 
   1  13   7       28.72      299.24    124.59 o 
   2  13   7      780.41      848.55     65.18 o 
   3  13   7        0.01       -2.86     31.13 o 
   4  13   7      614.76      615.82     66.77 o 
   5  13   7      238.10      204.60     39.08 o 
   6  13   7      820.29      921.04     60.61 o 
  -1  14   7      263.78      301.40     67.63 o 
   0  14   7      146.57      262.35     76.55 o 
   1  14   7      348.14      363.94     71.33 o 
 -16   0   8       85.47       63.99     34.45 o 
 -15   0   8     1764.00     1743.73     73.51 o 
 -14   0   8     2221.11     2054.00     87.35 o 
 -13   0   8     3870.52     3901.00    102.27 o 
 -12   0   8    10621.61    10436.72    233.34 o 
 -11   0   8      213.70      183.19     41.39 o 
 -10   0   8    11231.10    10662.24    194.22 o 
  -9   0   8     6516.86     6875.62    156.03 o 
  -8   0   8     9021.62     9310.15    248.03 o 
  -7   0   8    19932.03    20965.68    526.06 o 
  -6   0   8      674.52      782.95     75.18 o 
  -5   0   8    53417.43    56231.14   1141.57 o 
  -4   0   8     6214.13     6196.10     94.03 o 
  -3   0   8     9898.14     9959.60    149.96 o 
  -2   0   8     5945.49     6014.29    115.91 o 
  -1   0   8     1647.11     1628.86     39.02 o 
   0   0   8     4628.85     4388.42     89.16 o 
   1   0   8     1210.12     1284.92     51.47 o 
   2   0   8     9213.53     8792.68    171.29 o 
   3   0   8    11286.89    11437.09    216.45 o 
   4   0   8     1287.69     1364.19     68.68 o 
   5   0   8     3486.33     3626.41     60.93 o 
   6   0   8    29916.09    30092.96    496.08 o 
   7   0   8      661.48      703.68     43.37 o 
   8   0   8     6296.52     6087.53     99.27 o 
   9   0   8     9165.87     9403.24    166.65 o 
  10   0   8     5426.35     5711.80    114.23 o 
  11   0   8     9541.00     9811.07    231.83 o 
  12   0   8      296.98      153.50    114.27 o 
  13   0   8     5651.20     4218.62   2765.45 o 
  14   0   8      454.22      473.78     90.78 o 
  15   0   8      829.48      951.60    115.51 o 
  16   0   8     1645.76     1750.42    251.68 o 
 -16   1   8     1436.03     1470.33     74.81 o 
 -15   1   8     1800.34     1803.36     44.04 o 
 -14   1   8     1480.93     1494.79     34.99 o 
 -13   1   8     3821.50     3854.58     66.25 o 
 -12   1   8      218.65      251.42     34.53 o 
 -11   1   8     5707.06     5826.17     89.30 o 
 -10   1   8     3629.26     3712.96     76.44 o 
  -9   1   8     3716.45     3963.65     53.10 o 
  -8   1   8     3691.18     3851.25     73.79 o 
  -7   1   8     4223.71     4209.59     60.82 o 
  -6   1   8    20032.84    20645.04    238.06 o 
  -5   1   8     1352.97     1429.26     22.68 o 
  -4   1   8    47943.11    49563.17    668.09 o 
  -3   1   8     6039.09     6444.93     66.28 o 
  -2   1   8    20456.78    21434.90    238.93 o 
  -1   1   8    16578.76    15754.67    181.44 o 
   0   1   8    18546.11    18658.32    227.20 o 
   1   1   8    17174.17    16460.77    202.63 o 
   2   1   8    21392.16    22536.71    274.71 o 
   3   1   8    23165.28    22292.10    288.29 o 
   4   1   8      367.22      445.70     21.87 o 
   5   1   8     7222.21     7646.81     83.62 o 
   6   1   8     4226.79     4266.42     50.14 o 
   7   1   8     1488.68     1520.22     30.39 o 
   8   1   8      245.46      236.16     20.58 o 
   9   1   8     1896.97     1849.59     37.95 o 
  10   1   8     4110.52     4269.06     74.68 o 
  11   1   8      216.80      159.78     23.71 o 
  12   1   8     7388.18     7689.47    152.35 o 
  13   1   8      939.38     1000.39     51.22 o 
  14   1   8     1302.25     1312.95     61.66 o 
  15   1   8      826.05      964.17    126.10 o 
  16   1   8      345.65      110.43    127.96 o 
 -16   2   8      808.81      955.92     77.24 o 
 -15   2   8      234.04      185.35     38.43 o 
 -14   2   8     1362.48     1260.80     31.32 o 
 -13   2   8       71.42       56.92     14.39 o 
 -12   2   8      611.46      620.36     49.17 o 
 -11   2   8      906.64      879.52     62.18 o 
 -10   2   8      608.26      658.29     59.01 o 
  -9   2   8      138.49       79.56     13.69 o 
  -8   2   8     2221.86     2363.32     37.34 o 
  -7   2   8        7.53        8.53      8.48 o 
  -6   2   8     7055.02     6172.77    257.56 o 
  -5   2   8    11773.03    11907.47    120.07 o 
  -4   2   8    10901.37    11795.45    119.95 o 
  -3   2   8    51707.17    52169.09    705.55 o 
  -2   2   8     2911.72     2545.47     45.68 o 
  -1   2   8     9380.12     8011.52     94.02 o 
   0   2   8     4095.16     4140.47     99.24 o 
   1   2   8    22399.61    23675.17    287.69 o 
   2   2   8    94266.11    96899.95   1646.64 o 
   3   2   8        1.37       -0.76     13.20 o 
   4   2   8    31983.45    32528.72    397.26 o 
   5   2   8    14286.72    13900.51    142.55 o 
   6   2   8     7479.11     7363.69     82.00 o 
   7   2   8     5719.27     5641.28     67.55 o 
   8   2   8      415.40      494.00     39.75 o 
   9   2   8     4158.26     4150.71     68.44 o 
  10   2   8       85.52       57.81     24.22 o 
  11   2   8     1855.51     1820.26     61.95 o 
  12   2   8       10.39        9.84     26.50 o 
  13   2   8     1283.92     1252.55     53.04 o 
  14   2   8       58.00       71.10     28.27 o 
  15   2   8      643.02      703.45     60.85 o 
  16   2   8      164.18      159.82     47.02 o 
 -16   3   8       89.58       42.86     40.50 o 
 -15   3   8      470.89      545.26     73.11 o 
 -14   3   8      132.93       88.47     52.47 o 
 -13   3   8     1312.87     1250.05     29.73 o 
 -12   3   8      433.93      409.06     24.87 o 
 -11   3   8     2164.98     2127.12     59.44 o 
 -10   3   8      655.00      626.61    114.64 o 
  -9   3   8     1943.34     1848.62    108.21 o 
  -8   3   8        4.84       40.12     38.91 o 
  -7   3   8     5457.02     6016.90    498.70 o 
  -6   3   8     1706.21     2041.87     61.18 o 
  -5   3   8       32.65      -18.60     24.11 o 
  -4   3   8     3479.72     3429.88     39.84 o 
  -3   3   8     3715.25     4051.44     48.67 o 
  -2   3   8      941.11      813.62     27.04 o 
  -1   3   8     1406.30     1510.79     34.75 o 
   0   3   8     1275.31     1271.75     39.65 o 
   1   3   8    18762.96    18352.33    214.87 o 
   2   3   8       74.03       67.06     15.30 o 
   3   3   8    26932.67    27315.43    329.11 o 
   4   3   8      388.61      408.16     32.14 o 
   5   3   8     6962.31     6906.47     75.58 o 
   6   3   8     5408.59     5241.71     60.15 o 
   7   3   8     3165.12     3109.91     57.53 o 
   8   3   8     5494.97     5409.57     90.68 o 
   9   3   8     1324.65     1317.33     43.55 o 
  10   3   8     2007.84     1990.28    150.03 o 
  11   3   8        6.04       10.30     24.89 o 
  12   3   8     1178.69     1335.87     84.90 o 
  13   3   8       30.19      111.81     69.48 o 
  14   3   8      460.64      320.42     46.35 o 
  15   3   8      176.86      163.86     35.95 o 
 -15   4   8      271.28      257.15     61.66 o 
 -14   4   8      160.08      169.22     47.36 o 
 -13   4   8      718.48      620.21     53.10 o 
 -12   4   8     1346.17     1510.58     84.91 o 
 -11   4   8      461.61      357.57    104.16 o 
 -10   4   8     3966.79     3557.30    150.35 o 
  -9   4   8     2016.38     3430.78    175.99 o 
  -8   4   8     1812.17     1814.21    326.76 o 
  -7   4   8     4769.87     4952.49    110.08 o 
  -6   4   8     1446.65     1485.29    119.15 o 
  -5   4   8      473.69      442.34     47.23 o 
  -4   4   8      690.35      705.82     40.09 o 
  -3   4   8       40.45       67.36     15.17 o 
  -2   4   8     2978.61     3124.67    114.43 o 
  -1   4   8       21.15       -8.49     12.44 o 
   0   4   8     1660.18     1736.38     54.10 o 
   1   4   8      412.73      494.74     23.59 o 
   2   4   8      230.04      261.20     21.50 o 
   3   4   8     6411.55     7091.88     94.12 o 
   4   4   8      344.41      388.36     40.57 o 
   5   4   8      221.49      242.21     27.42 o 
   6   4   8      681.80      702.18     74.74 o 
   7   4   8      345.17      736.05    192.88 o 
   8   4   8     9111.39     9379.19    445.20 o 
   9   4   8      468.25      541.79     33.92 o 
  10   4   8     1633.41     1953.47    192.46 o 
  11   4   8     3158.04     3228.13     89.45 o 
  12   4   8        0.44        4.16     32.50 o 
  13   4   8     1021.93      880.22    197.94 o 
  14   4   8      328.11      229.87     41.98 o 
  15   4   8      187.39      112.94     50.15 o 
 -15   5   8       19.89      -46.65     83.23 o 
 -14   5   8       78.70       55.88     55.55 o 
 -13   5   8       41.09       80.24     42.54 o 
 -12   5   8       10.94      106.83     79.65 o 
 -11   5   8       94.44       64.08     52.36 o 
 -10   5   8      154.58      139.61    106.99 o 
  -9   5   8      375.81      426.77    120.77 o 
  -8   5   8      142.29      133.54     39.67 o 
  -7   5   8       71.41       51.17     39.05 o 
  -6   5   8      922.43      880.76    135.76 o 
  -5   5   8      353.84      307.81     44.17 o 
  -4   5   8     1729.67     1539.15     46.17 o 
  -3   5   8      703.52      682.37     24.51 o 
  -2   5   8      134.43      139.35     12.20 o 
  -1   5   8     1659.28     1795.41     86.26 o 
   0   5   8       28.75       51.82     19.82 o 
   1   5   8     1078.50     1083.46     26.63 o 
   2   5   8      357.89      354.14     21.13 o 
   3   5   8        9.66        8.53     12.14 o 
   4   5   8     2000.43     1901.83     36.05 o 
   5   5   8       46.57      110.39     25.14 o 
   6   5   8      131.00      118.83     26.33 o 
   7   5   8     1460.03     1439.70     55.37 o 
   8   5   8      235.28      244.85     34.57 o 
   9   5   8       81.43      116.16     26.95 o 
  10   5   8      101.76       66.97     35.05 o 
  11   5   8       48.74       53.92     29.42 o 
  12   5   8      127.70      147.67     39.46 o 
  13   5   8       35.50       25.00     44.22 o 
  14   5   8        6.23        6.24     28.48 o 
  15   5   8       54.82       71.55     35.79 o 
 -14   6   8       40.45       17.34     36.78 o 
 -13   6   8      313.55      533.39    107.40 o 
 -12   6   8      838.75      858.15    131.51 o 
 -11   6   8       32.24       62.54     45.80 o 
 -10   6   8      835.00     1110.58    106.18 o 
  -9   6   8      209.78     1014.71    512.89 o 
  -8   6   8      708.41      625.52     64.71 o 
  -7   6   8     1298.54     1471.72     85.01 o 
  -6   6   8       52.61       83.69     38.09 o 
  -5   6   8      385.84      414.46     57.87 o 
  -4   6   8     1139.05     1096.37     34.05 o 
  -3   6   8     1496.54     1552.28     33.10 o 
  -2   6   8      754.02      760.34     25.92 o 
  -1   6   8     7986.42     7774.10     93.59 o 
   0   6   8     1057.11     1072.05     55.80 o 
   1   6   8      902.16      843.35     40.08 o 
   2   6   8     1216.68     1016.05     31.53 o 
   3   6   8      988.24     1038.36     40.00 o 
   4   6   8      473.72      585.04     38.65 o 
   5   6   8      793.88      748.39     84.72 o 
   6   6   8      493.94      500.75    120.99 o 
   7   6   8        5.12      -13.35     20.80 o 
   8   6   8      694.31      725.35     46.67 o 
   9   6   8      504.70      419.44     58.07 o 
  10   6   8      901.42     1156.02    167.23 o 
  11   6   8     1879.30     1885.85     66.22 o 
  12   6   8       22.02      136.30     80.36 o 
  13   6   8      384.59      377.44     40.34 o 
  14   6   8      435.42      426.14     60.61 o 
 -14   7   8      421.05      263.62    138.81 o 
 -13   7   8      951.34     1108.89    174.27 o 
 -12   7   8      124.34       68.91     61.00 o 
 -11   7   8     1283.01     1419.93    124.07 o 
 -10   7   8      225.40     1239.11    756.87 o 
  -9   7   8      720.59      746.97     79.20 o 
  -8   7   8     1195.06     1553.48    657.32 o 
  -7   7   8     1174.31     1432.18    155.31 o 
  -6   7   8     2640.50     2326.99    202.00 o 
  -5   7   8       57.87       14.10     41.38 o 
  -4   7   8      955.57     1045.09     35.12 o 
  -3   7   8      449.25      392.28     26.43 o 
  -2   7   8      294.27      381.72     28.27 o 
  -1   7   8      980.72      926.27     32.81 o 
   0   7   8       37.45       39.72     14.20 o 
   1   7   8      133.13      167.62     22.45 o 
   2   7   8      475.00      466.07     40.51 o 
   3   7   8     1532.34     1567.53     42.79 o 
   4   7   8        1.39       -7.17     18.55 o 
   5   7   8     1850.97     1948.16     57.97 o 
   6   7   8        7.45        4.44     26.21 o 
   7   7   8     1801.10     1884.78    122.15 o 
   8   7   8      603.89      792.67    143.54 o 
   9   7   8      791.88      905.31    101.23 o 
  10   7   8     1975.35     1987.93     70.54 o 
  11   7   8      354.88      382.98     73.27 o 
  12   7   8     1402.41     1451.34     69.55 o 
  13   7   8       83.16       49.73     34.01 o 
  14   7   8      390.00     1298.16    601.63 o 
 -13   8   8       16.50       36.67     66.15 o 
 -12   8   8      702.58      682.46    104.49 o 
 -11   8   8       13.02      -40.74     52.50 o 
 -10   8   8      598.38      635.60    103.29 o 
  -9   8   8       54.31       30.07     55.94 o 
  -8   8   8     1463.25     1581.19    135.36 o 
  -7   8   8     3178.27     3904.79    737.53 o 
  -6   8   8     3481.10     3910.28    464.86 o 
  -5   8   8     1255.02     1260.27     20.77 o 
  -4   8   8     3124.03     3202.22     51.84 o 
  -3   8   8     6748.97     6791.92     82.80 o 
  -2   8   8     1989.67     1944.61     42.17 o 
  -1   8   8     7478.12     7524.51    101.02 o 
   0   8   8     1398.36     1369.48     37.59 o 
   1   8   8     2299.41     2462.93     48.16 o 
   2   8   8     9432.70     9733.47    119.87 o 
   3   8   8       13.80       13.37     11.85 o 
   4   8   8     8212.69     8363.92    117.40 o 
   5   8   8     1773.32     1853.27     98.25 o 
   6   8   8     2082.34     2242.03     56.75 o 
   7   8   8     1976.33     2090.17     92.26 o 
   8   8   8        9.35        2.24     20.27 o 
   9   8   8      799.04      815.86     48.28 o 
  10   8   8        6.09       53.61     40.29 o 
  11   8   8      246.03      223.00     31.88 o 
  12   8   8        9.72       49.85     26.92 o 
  13   8   8      191.75      420.75    174.40 o 
 -12   9   8        4.34       21.76     69.46 o 
 -11   9   8      972.84     1128.25    169.21 o 
 -10   9   8      132.85       29.81     31.19 o 
  -9   9   8      494.27      609.71     51.23 o 
  -8   9   8       85.68       78.49     33.79 o 
  -7   9   8     1214.55     1318.04    114.77 o 
  -6   9   8     2329.66     2468.55     88.43 o 
  -5   9   8     2553.55     2511.49     36.40 o 
  -4   9   8     3828.73     3845.45     63.04 o 
  -3   9   8      199.92      228.32     24.45 o 
  -2   9   8    12481.55    12141.88    148.62 o 
  -1   9   8     1684.26     1964.40    105.00 o 
   0   9   8     6072.49     6118.51     84.02 o 
   1   9   8     7128.70     7576.16    133.73 o 
   2   9   8      170.77      236.04     21.45 o 
   3   9   8    10310.96    10452.36    133.21 o 
   4   9   8      604.38      630.67     39.25 o 
   5   9   8     4670.36     4680.56    112.62 o 
   6   9   8     2497.88     2513.75     72.76 o 
   7   9   8      513.73      569.44     41.65 o 
   8   9   8     2121.08     2041.82     69.32 o 
   9   9   8        0.54      -19.26     22.36 o 
  10   9   8     1089.31     1019.23     47.35 o 
  11   9   8        0.25        2.69     28.01 o 
  12   9   8      818.24      793.00     76.11 o 
 -11  10   8        4.65       47.60     68.94 o 
 -10  10   8     1851.01     2007.40    111.76 o 
  -9  10   8      945.49      923.45     59.21 o 
  -8  10   8     1666.43     1887.63    103.83 o 
  -7  10   8     3417.39     3503.81    134.01 o 
  -6  10   8       48.42       68.65     29.43 o 
  -5  10   8     4633.32     4476.18     92.46 o 
  -4  10   8      760.68      729.55     37.28 o 
  -3  10   8     3290.49     3370.73     63.81 o 
  -2  10   8     2569.01     2454.69     47.59 o 
  -1  10   8     1558.81     1711.21     42.70 o 
   0  10   8     1061.87     1121.44     36.31 o 
   1  10   8     2667.54     2619.48     52.98 o 
   2  10   8     1737.60     1815.05     44.06 o 
   3  10   8     1129.47     1232.40     38.88 o 
   4  10   8     1608.71     1673.52     59.17 o 
   5  10   8       71.83       54.42     25.88 o 
   6  10   8     1615.37     1598.08     63.17 o 
   7  10   8      357.54      371.96     34.89 o 
   8  10   8     1077.48     1128.18     63.49 o 
   9  10   8     1389.99     1295.37     69.71 o 
  10  10   8      216.86      201.80     35.48 o 
  11  10   8     2147.40     2206.44     93.25 o 
 -10  11   8      239.44      207.50    192.51 o 
  -9  11   8     1327.93     1364.18    139.42 o 
  -8  11   8     1811.30     1761.85     77.34 o 
  -7  11   8      417.28      428.93     48.70 o 
  -6  11   8     3064.38     3175.93     91.20 o 
  -5  11   8       43.18       40.30     36.80 o 
  -4  11   8     1949.28     2099.77     57.46 o 
  -3  11   8      726.48      706.16     65.06 o 
  -2  11   8     1349.62     1428.38     39.42 o 
  -1  11   8     1086.01     1063.93     45.34 o 
   0  11   8      692.29      643.34     30.88 o 
   1  11   8     1315.18     1264.03     39.56 o 
   2  11   8        1.68        5.63     16.60 o 
   3  11   8     1209.32     1219.28     64.38 o 
   4  11   8      350.22      379.02     37.94 o 
   5  11   8     2276.39     2283.18     68.05 o 
   6  11   8       21.71       -8.17     27.26 o 
   7  11   8     2022.02     2065.88     77.67 o 
   8  11   8      947.87      996.26     51.04 o 
   9  11   8      864.08      903.31     79.87 o 
  -8  12   8      465.65      454.34    101.93 o 
  -7  12   8      286.24      207.74     54.11 o 
  -6  12   8      427.99      308.28     87.92 o 
  -5  12   8      613.89      865.95     70.74 o 
  -4  12   8      222.34      169.33     40.16 o 
  -3  12   8     2022.76     2118.33     59.80 o 
  -2  12   8      109.96       92.36     21.31 o 
  -1  12   8     2322.28     2378.81     61.71 o 
   0  12   8     1212.29     1433.12    104.80 o 
   1  12   8      586.15      581.38     35.37 o 
   2  12   8     2578.10     2640.55     60.37 o 
   3  12   8      330.51      267.62     38.05 o 
   4  12   8     2437.83     2520.56    103.46 o 
   5  12   8      282.46      329.85     37.91 o 
   6  12   8      914.02      890.27    101.83 o 
   7  12   8     1091.41     1038.60     88.39 o 
   8  12   8      116.81      155.27     48.32 o 
  -5  13   8      189.09      109.02    106.18 o 
  -4  13   8      741.79      741.19     56.35 o 
  -3  13   8        1.49      -14.77     32.32 o 
  -2  13   8     1355.79     1345.05     51.78 o 
  -1  13   8      483.69      483.35     46.28 o 
   0  13   8     1607.67     1490.28     53.31 o 
   1  13   8     1862.84     1860.43     53.21 o 
   2  13   8       37.93        7.43     25.92 o 
   3  13   8     1017.56     1077.98     61.66 o 
   4  13   8      286.69      301.19     43.26 o 
   5  13   8      922.93      924.77     61.32 o 
 -16   1   9      330.24      313.06     58.89 o 
 -15   1   9      290.68      299.97     41.91 o 
 -14   1   9      674.51      613.97     23.68 o 
 -13   1   9      298.61      330.96     20.02 o 
 -12   1   9       20.64        4.18     12.58 o 
 -11   1   9      698.24      747.79     30.35 o 
 -10   1   9      472.61      581.53     26.78 o 
  -9   1   9       27.17       26.50     12.76 o 
  -8   1   9      752.56      724.96     25.83 o 
  -7   1   9      950.93      869.47     61.39 o 
  -6   1   9      753.18      876.97     37.56 o 
  -5   1   9     1203.11     1073.43     22.88 o 
  -4   1   9     6078.84     6200.22     67.20 o 
  -3   1   9       14.60       30.68     11.12 o 
  -2   1   9     3994.24     3688.20     56.23 o 
  -1   1   9     3123.22     3187.30     42.38 o 
   0   1   9     1109.92     1096.90     31.58 o 
   1   1   9    25226.56    25761.95    350.66 o 
   2   1   9    10325.56    10373.98    154.82 o 
   3   1   9     2130.79     2372.41     47.67 o 
   4   1   9    14795.55    14948.87    171.99 o 
   5   1   9       60.12      103.60     17.02 o 
   6   1   9     5146.41     5006.43     64.61 o 
   7   1   9     3990.74     4067.15     57.57 o 
   8   1   9      413.16      439.96     20.81 o 
   9   1   9     1396.34     1432.44     44.22 o 
  10   1   9       55.07       59.14     18.80 o 
  11   1   9      163.42      143.78     32.43 o 
  12   1   9      110.61       50.00     31.43 o 
  13   1   9      325.94      392.91     57.16 o 
  14   1   9       52.77       31.59     35.14 o 
  15   1   9        0.50       17.41     80.04 o 
  16   1   9       69.91       67.37     64.85 o 
 -16   2   9      508.38      623.83     76.73 o 
 -15   2   9      147.94      134.46     29.06 o 
 -14   2   9      311.05      259.80     35.34 o 
 -13   2   9      165.74      120.40     21.00 o 
 -12   2   9      205.94      179.10     23.11 o 
 -11   2   9     1046.88     1006.12     25.72 o 
 -10   2   9     1176.85     1172.13     41.06 o 
  -9   2   9     2364.47     2396.73     37.16 o 
  -8   2   9      126.77      119.23     12.61 o 
  -7   2   9     1713.10     1746.54     36.46 o 
  -6   2   9      755.20      822.95     39.70 o 
  -5   2   9     2511.39     2573.49     34.73 o 
  -4   2   9      975.06      844.59     30.77 o 
  -3   2   9      574.68      585.03     28.66 o 
  -2   2   9     5271.13     5311.53     59.18 o 
  -1   2   9       57.53       38.39     20.36 o 
   0   2   9    19995.13    19722.60    229.82 o 
   1   2   9    31215.20    33849.98    464.30 o 
   2   2   9     1695.78     1399.49     42.20 o 
   3   2   9     5978.22     6452.65     82.64 o 
   4   2   9     4832.26     4603.98     75.65 o 
   5   2   9     6148.21     5880.31     79.66 o 
   6   2   9       26.85       -0.22     16.62 o 
   7   2   9     6618.71     6544.18    107.84 o 
   8   2   9     2572.65     2501.17     59.88 o 
   9   2   9     1637.29     1691.71     74.82 o 
  10   2   9     1539.92     1558.89     54.33 o 
  11   2   9      142.50      168.17     30.60 o 
  12   2   9      645.69      637.87     88.48 o 
  13   2   9       13.10       41.67     33.37 o 
  14   2   9      299.01      250.24     75.58 o 
  15   2   9        4.20       60.88     62.60 o 
 -15   3   9     1007.30     1095.36     54.54 o 
 -14   3   9       40.66       40.06     28.78 o 
 -13   3   9     2517.38     2634.72     78.87 o 
 -12   3   9      419.47      377.35     30.36 o 
 -11   3   9     2515.41     2754.18    229.39 o 
 -10   3   9     9655.18     9322.21    212.16 o 
  -9   3   9      248.13      166.17     85.11 o 
  -8   3   9    13388.19    13536.85    254.02 o 
  -7   3   9    13807.48    14428.86    266.08 o 
  -6   3   9     6494.04     6572.15    129.28 o 
  -5   3   9     9582.78     8371.26    286.83 o 
  -4   3   9       31.81       53.58      8.46 o 
  -3   3   9     5020.41     5001.91     56.20 o 
  -2   3   9      524.20      517.24     33.49 o 
  -1   3   9    12026.35    12378.55    155.26 o 
   0   3   9     1979.52     2061.28     37.15 o 
   1   3   9      425.40      460.30     23.76 o 
   2   3   9     4109.71     4381.13     70.02 o 
   3   3   9     1714.84     1719.75     66.71 o 
   4   3   9      172.80      258.91     24.26 o 
   5   3   9     2898.48     2647.93     41.82 o 
   6   3   9     4252.82     4485.42     72.60 o 
   7   3   9      318.59      373.23     55.82 o 
   8   3   9    10732.75    10740.61    242.50 o 
   9   3   9      470.49      672.54     55.66 o 
  10   3   9     1996.94     2353.13    206.47 o 
  11   3   9     3426.87     3587.24     77.82 o 
  12   3   9      711.23     1005.86    207.25 o 
  13   3   9     3290.82     3475.56     93.14 o 
  14   3   9       34.42       46.69     29.46 o 
  15   3   9     1709.87     1794.80    137.29 o 
 -15   4   9      168.03      163.79     52.47 o 
 -14   4   9     1959.55     2025.16    131.36 o 
 -13   4   9     1090.00     1140.11     61.93 o 
 -12   4   9     1406.18     1603.78     95.48 o 
 -11   4   9     2275.54     2416.02    326.86 o 
 -10   4   9      621.59      568.48    159.88 o 
  -9   4   9    10216.60    10322.50    279.03 o 
  -8   4   9       61.31        1.98     25.34 o 
  -7   4   9     5992.60     5937.69    135.12 o 
  -6   4   9     4321.80     4575.03    128.80 o 
  -5   4   9     7829.78     7908.69    150.97 o 
  -4   4   9     5004.22     5092.82     72.50 o 
  -3   4   9        3.26       12.61      8.24 o 
  -2   4   9    14200.02    14578.91    192.16 o 
  -1   4   9      358.51      444.17     36.79 o 
   0   4   9     8209.88     8814.92    116.70 o 
   1   4   9     2764.06     2826.82     51.97 o 
   2   4   9     5609.02     5295.59     80.67 o 
   3   4   9     2938.88     2965.80     51.64 o 
   4   4   9     2237.78     2157.75     49.41 o 
   5   4   9     3116.40     3045.59     38.66 o 
   6   4   9       79.02       91.26     27.10 o 
   7   4   9     4389.99     4481.88     97.85 o 
   8   4   9       27.23        7.28     25.17 o 
   9   4   9     5717.86     5414.52     93.16 o 
  10   4   9     6677.94     7106.88    121.67 o 
  11   4   9     1564.76     1587.81    106.11 o 
  12   4   9     2529.93     2630.35     82.80 o 
  13   4   9      416.88      576.12    127.69 o 
  14   4   9     2013.85     1960.17     91.08 o 
  15   4   9      282.88      237.51     63.33 o 
 -15   5   9     1116.53     1204.51     92.84 o 
 -14   5   9     1083.46     1120.52     69.32 o 
 -13   5   9      169.53      151.07     86.73 o 
 -12   5   9     1202.29     1325.40     82.28 o 
 -11   5   9      169.79      206.10     48.40 o 
 -10   5   9     2120.14     2092.07    105.78 o 
  -9   5   9        2.76      -33.96     45.87 o 
  -8   5   9     3789.36     3644.10    100.35 o 
  -7   5   9      378.18      445.20     39.79 o 
  -6   5   9     2371.97     2460.31     76.59 o 
  -5   5   9      193.70      221.32     30.10 o 
  -4   5   9     6215.73     6270.46     61.01 o 
  -3   5   9     1872.74     1840.09     44.02 o 
  -2   5   9     4534.59     4603.99     80.64 o 
  -1   5   9    24804.67    25260.06    383.81 o 
   0   5   9       90.61       96.05     45.51 o 
   1   5   9    24373.91    24570.50    358.01 o 
   2   5   9     4931.59     4740.42     86.34 o 
   3   5   9     6393.63     6015.18    102.76 o 
   4   5   9    11339.49    11000.66    131.85 o 
   5   5   9       91.72      138.90     29.87 o 
   6   5   9    12411.73    12319.62    198.86 o 
   7   5   9     3591.91     3531.73     75.10 o 
   8   5   9     2482.71     2339.71     69.66 o 
   9   5   9     7854.27     7733.32    121.25 o 
  10   5   9      207.29      158.73     29.69 o 
  11   5   9     1133.54     1037.96     49.38 o 
  12   5   9       80.02       80.93     26.95 o 
  13   5   9      810.22      771.07     49.26 o 
  14   5   9        0.05       31.90     28.92 o 
 -14   6   9      922.02     1112.09    144.89 o 
 -13   6   9      954.27      972.08     98.48 o 
 -12   6   9      314.68      361.97     65.04 o 
 -11   6   9     1956.51     1971.64    119.62 o 
 -10   6   9       33.98      -34.00     51.43 o 
  -9   6   9     2871.05     2861.03    137.86 o 
  -8   6   9      551.82      472.73     54.49 o 
  -7   6   9     4111.90     4279.51    103.09 o 
  -6   6   9     3190.46     3166.14    149.42 o 
  -5   6   9     3736.60     3882.99     99.89 o 
  -4   6   9     2971.36     2778.16     31.21 o 
  -3   6   9     4829.77     4924.78     75.32 o 
  -2   6   9    14255.03    14572.99    168.45 o 
  -1   6   9      419.04      427.50     20.60 o 
   0   6   9    19272.34    19496.03    246.40 o 
   1   6   9     2434.78     2248.16     42.56 o 
   2   6   9     7415.28     6917.71     87.51 o 
   3   6   9     4058.24     4191.88     54.43 o 
   4   6   9     2630.80     2585.79     64.98 o 
   5   6   9    10460.04    10177.35    160.73 o 
   6   6   9      453.72      562.15     40.15 o 
   7   6   9     6176.68     6187.86    127.88 o 
   8   6   9     2283.78     2508.56     69.61 o 
   9   6   9     2845.29     2896.51     75.09 o 
  10   6   9     2202.81     2332.58    168.70 o 
  11   6   9        2.04      -27.22     31.85 o 
  12   6   9     1204.37     1280.76     73.65 o 
  13   6   9        4.00      -30.34     30.34 o 
  14   6   9     1334.47     1407.69     81.23 o 
 -14   7   9      111.01       92.40    133.74 o 
 -13   7   9     1154.47     1113.36    215.00 o 
 -12   7   9     1364.95     1361.93    177.66 o 
 -11   7   9     1475.95     1590.66    133.75 o 
 -10   7   9     4736.29     5082.17    214.29 o 
  -9   7   9       22.75        9.91     47.63 o 
  -8   7   9     7547.75     7497.34    186.60 o 
  -7   7   9     1544.72     1252.22    110.64 o 
  -6   7   9     1899.67     1849.90     85.18 o 
  -5   7   9     8365.92     8571.70    165.33 o 
  -4   7   9      308.11      270.35     15.38 o 
  -3   7   9    11600.48    11559.57    125.62 o 
  -2   7   9     2116.94     2086.54     36.65 o 
  -1   7   9      563.32      569.13     30.15 o 
   0   7   9     7008.83     6822.96     99.33 o 
   1   7   9      226.83      265.37     19.17 o 
   2   7   9     3818.29     3837.61     58.81 o 
   3   7   9      663.64      654.32     29.98 o 
   4   7   9     6377.20     6376.92     94.42 o 
   5   7   9      282.69      243.14     33.83 o 
   6   7   9     2124.58     2065.28     74.32 o 
   7   7   9      169.85      339.58    114.58 o 
   8   7   9     4461.44     4648.67    130.39 o 
   9   7   9      525.99      558.51     43.86 o 
  10   7   9     1871.71     2271.91    174.91 o 
  11   7   9     1012.56     1206.10     57.50 o 
  12   7   9      767.97      988.01    146.88 o 
  13   7   9     2059.54     2136.52     77.25 o 
 -13   8   9      379.60      493.93    113.96 o 
 -12   8   9      410.26      423.08     81.17 o 
 -11   8   9     1185.72     1239.67    170.62 o 
 -10   8   9      167.48      123.22     70.11 o 
  -9   8   9     3871.88     4019.89    179.27 o 
  -8   8   9      389.59      376.73     52.08 o 
  -7   8   9     4278.65     4078.90    139.08 o 
  -6   8   9     2985.47     3330.95    275.19 o 
  -5   8   9      140.29       73.11     33.36 o 
  -4   8   9     5615.61     5538.71     64.28 o 
  -3   8   9      149.00      142.78     17.01 o 
  -2   8   9     2018.36     1791.76     42.29 o 
  -1   8   9     1770.28     1705.93     43.39 o 
   0   8   9      275.44      287.73     22.08 o 
   1   8   9      786.83      919.15     55.91 o 
   2   8   9      423.42      490.10     45.03 o 
   3   8   9      501.61      509.42     25.27 o 
   4   8   9      432.78      458.89     25.87 o 
   5   8   9     4534.47     4497.84     83.41 o 
   6   8   9       92.22      104.11     30.72 o 
   7   8   9     1465.16     1547.92     98.38 o 
   8   8   9       36.66       41.89     24.43 o 
   9   8   9     1585.59     1398.80     73.58 o 
  10   8   9      218.10      149.53     36.07 o 
  11   8   9      843.99      827.65     81.33 o 
  12   8   9      927.31      953.80    104.22 o 
  13   8   9       16.48       59.93     42.10 o 
 -12   9   9      201.74      241.68     76.23 o 
 -11   9   9        5.13        1.64     59.52 o 
 -10   9   9      123.66       74.12     55.20 o 
  -9   9   9      270.07      147.99    106.78 o 
  -8   9   9      294.97      268.10     43.44 o 
  -7   9   9      193.06      169.27     34.12 o 
  -6   9   9      362.60      324.67     37.46 o 
  -5   9   9        3.55       16.90     15.67 o 
  -4   9   9      358.90      333.53     28.72 o 
  -3   9   9      484.56      425.76     30.90 o 
  -2   9   9       10.08      -24.37     24.37 o 
  -1   9   9     2775.97     2809.41     47.92 o 
   0   9   9      241.91      253.36     26.79 o 
   1   9   9     3184.56     3154.27     62.36 o 
   2   9   9      877.74      840.91     34.45 o 
   3   9   9      166.17      170.32     29.09 o 
   4   9   9     1066.23     1061.79     54.50 o 
   5   9   9       30.59        6.92     32.57 o 
   6   9   9     1547.74     1674.68     60.76 o 
   7   9   9      825.62      972.53     74.80 o 
   8   9   9        7.10       -3.02     20.50 o 
   9   9   9      345.62      291.08     35.52 o 
  10   9   9       23.34       65.21     41.38 o 
  11   9   9      147.17      103.74     37.94 o 
  12   9   9       16.01      -15.01     37.45 o 
 -11  10   9        0.99       -8.18     41.50 o 
 -10  10   9       38.72       45.64     52.46 o 
  -9  10   9      143.88      182.58     43.41 o 
  -8  10   9       27.88       30.15     32.13 o 
  -7  10   9       53.41       17.20     27.50 o 
  -6  10   9      304.78      335.27     52.77 o 
  -5  10   9       75.03       67.20     24.32 o 
  -4  10   9       63.35       64.83     20.93 o 
  -3  10   9      290.79      284.25     28.79 o 
  -2  10   9       22.15       15.68     16.88 o 
  -1  10   9      419.83      501.13     29.87 o 
   0  10   9      384.44      403.99     40.50 o 
   1  10   9        8.60      390.14    144.95 o 
   2  10   9      641.45      635.25     36.20 o 
   3  10   9      393.96      379.94     26.05 o 
   4  10   9       76.03       46.85     23.96 o 
   5  10   9     1432.71     1468.67     56.35 o 
   6  10   9      258.96      213.97     31.88 o 
   7  10   9       62.78       95.21     35.89 o 
   8  10   9      363.93      295.54     55.47 o 
   9  10   9      302.27      246.41     40.40 o 
  10  10   9       22.87       28.79     29.91 o 
  11  10   9        3.23       17.58     57.34 o 
  -9  11   9       60.02       18.21     59.58 o 
  -8  11   9        0.04       48.95     55.95 o 
  -7  11   9      175.98     1152.70    675.39 o 
  -6  11   9       99.98      111.16     39.06 o 
  -5  11   9      125.39       85.63     40.60 o 
  -4  11   9      139.15      266.27     84.91 o 
  -3  11   9        4.36      -21.75     21.75 o 
  -2  11   9      185.68      154.61     26.23 o 
  -1  11   9      731.60      798.11     36.64 o 
   0  11   9       58.63       74.53     29.42 o 
   1  11   9     1078.30     1101.09     54.55 o 
   2  11   9      904.89      909.40     83.22 o 
   3  11   9       93.12      127.08     28.13 o 
   4  11   9      580.15      523.03     39.01 o 
   5  11   9       60.88       66.87     30.62 o 
   6  11   9      198.23      181.84     32.90 o 
   7  11   9      145.68      149.84     34.82 o 
   8  11   9       41.81       19.25     41.87 o 
   9  11   9      193.84      185.71     47.88 o 
  -7  12   9      129.93       91.44     45.25 o 
  -6  12   9       94.87       21.24     35.88 o 
  -5  12   9      444.92      495.87     73.82 o 
  -4  12   9        2.94      -13.88     35.41 o 
  -3  12   9      636.42      635.62     32.70 o 
  -2  12   9      347.94      448.84     87.21 o 
  -1  12   9      239.98      371.48     68.19 o 
   0  12   9     1920.33     1925.43     68.90 o 
   1  12   9      197.50      461.23    130.81 o 
   2  12   9      683.00      585.16     48.84 o 
   3  12   9      413.60      479.79     47.93 o 
   4  12   9       68.56       79.89     32.09 o 
   5  12   9     1246.55     1232.98     62.46 o 
   6  12   9       99.65      109.09     35.49 o 
   7  12   9      387.20      370.13     48.75 o 
  -5  13   9      680.96      738.71    123.25 o 
  -4  13   9      165.79      118.80     51.10 o 
  -3  13   9      826.60      961.51     81.29 o 
  -2  13   9       27.03       -7.98     29.03 o 
  -1  13   9      314.90      304.49     51.41 o 
   0  13   9        1.28        6.94     21.44 o 
   1  13   9      517.38      524.02     53.44 o 
   2  13   9      183.37      129.22     36.25 o 
   3  13   9      328.09      267.53     59.17 o 
   4  13   9      311.79      316.05     49.52 o 
   5  13   9       43.40       46.66     48.51 o 
 -16   0  10      830.10     1033.07    113.48 o 
 -15   0  10      975.51      993.94    154.22 o 
 -14   0  10      228.78      161.04     29.26 o 
 -13   0  10     3043.48     3057.45    104.68 o 
 -12   0  10      319.80      284.28     44.39 o 
 -11   0  10    11489.60    10840.44    203.48 o 
 -10   0  10     5923.47     6384.82    154.82 o 
  -8   0  10    23165.93    23865.88    576.72 o 
  -7   0  10     1107.61     1180.78     32.08 o 
  -6   0  10    29123.73    30408.74    523.91 o 
  -5   0  10     8110.27     8397.89    123.79 o 
  -4   0  10    19373.32    19564.83    343.91 o 
  -3   0  10    35842.24    37330.88    662.03 o 
  -2   0  10      108.10      310.98     35.26 o 
  -1   0  10    18884.96    18085.95    309.97 o 
   0   0  10      185.51      192.68     25.75 o 
   1   0  10    35626.23    35212.25    650.58 o 
   2   0  10     8677.65     8748.46    158.16 o 
   3   0  10     1143.25     1259.36     67.28 o 
   4   0  10     1326.97     1312.20    102.13 o 
   5   0  10     1427.06     1156.19     45.51 o 
   6   0  10     3038.23     2929.38     63.40 o 
   7   0  10      789.50      739.07     47.32 o 
   8   0  10     8403.59     8391.50    167.47 o 
   9   0  10      384.93      479.65     39.88 o 
  10   0  10     8398.88     8504.99    169.38 o 
  11   0  10      648.94      633.17     59.12 o 
  12   0  10     8086.30     8475.09    232.34 o 
  13   0  10     3948.94     3988.64    147.18 o 
  14   0  10     1015.15     1040.36    210.34 o 
  15   0  10     2116.84     2233.92    172.25 o 
 -16   1  10      560.22      641.56    105.78 o 
 -15   1  10       67.18       82.70     27.90 o 
 -14   1  10     2393.52     2310.65     57.11 o 
 -13   1  10       99.66       74.49     20.94 o 
 -12   1  10     1337.97     1445.17     42.08 o 
 -11   1  10     1290.85     1385.96     35.57 o 
 -10   1  10       49.61       49.87     16.07 o 
  -9   1  10     3957.20     3866.03     80.87 o 
  -8   1  10     4013.88     4242.14     66.66 o 
  -7   1  10     9287.20     9452.40    109.39 o 
  -6   1  10       68.28       74.78     12.29 o 
  -5   1  10    21120.97    21213.04    255.50 o 
  -4   1  10     8089.27     8342.62     86.06 o 
  -3   1  10     6698.46     7203.17     80.46 o 
  -2   1  10    20752.38    19845.43    236.28 o 
  -1   1  10      602.04      568.19     39.42 o 
   0   1  10    20003.36    19990.25    243.40 o 
   1   1  10      389.49      601.17     72.81 o 
   2   1  10    23216.61    23176.36    317.83 o 
   3   1  10      991.05      931.20     43.23 o 
   4   1  10     3426.16     3282.16     51.75 o 
   5   1  10     3345.54     3215.91     43.85 o 
   6   1  10      546.27      537.75     22.94 o 
   7   1  10     9677.66     9811.91    111.35 o 
   8   1  10       13.19       39.20     16.29 o 
   9   1  10     5301.76     5329.45     75.74 o 
  10   1  10     1154.90     1285.38     39.17 o 
  11   1  10     3651.47     3648.41     78.97 o 
  12   1  10     2820.49     2812.49     71.65 o 
  13   1  10      790.73      899.15     72.52 o 
  14   1  10     1984.01     2031.91    116.81 o 
  15   1  10       71.29      102.79     69.09 o 
 -15   2  10     2944.70     2813.44     85.54 o 
 -14   2  10      389.54      325.67     57.17 o 
 -13   2  10     2046.98     2093.67     73.48 o 
 -12   2  10     2391.50     2387.24     61.54 o 
 -11   2  10        2.62       25.76     15.80 o 
 -10   2  10     5296.03     5186.88     77.09 o 
  -9   2  10        2.25       14.47      9.30 o 
  -8   2  10      455.76      414.47     13.75 o 
  -7   2  10       59.36       62.62     12.37 o 
  -6   2  10     3509.96     3996.84     91.47 o 
  -5   2  10     4524.83     4793.53     54.04 o 
  -4   2  10     8983.13     8971.32     95.03 o 
  -3   2  10     1081.53     1042.77     24.33 o 
  -2   2  10    13149.41    13258.99    157.81 o 
  -1   2  10    10252.60     9602.58    107.38 o 
   0   2  10      726.93      677.49     35.77 o 
   1   2  10    50518.61    50042.89    727.57 o 
   2   2  10      111.84      397.88    131.50 o 
   3   2  10    39263.34    40153.21    568.76 o 
   4   2  10    22279.92    21838.96    281.60 o 
   5   2  10     4239.82     3988.36     60.19 o 
   6   2  10    15297.15    15828.69    176.99 o 
   7   2  10       32.40       58.13     18.07 o 
   8   2  10    13050.25    12745.84    152.10 o 
   9   2  10      589.65      649.37     25.23 o 
  10   2  10     3756.93     3574.06     79.68 o 
  11   2  10     2403.37     2553.46     70.97 o 
  12   2  10      229.31      272.22     44.07 o 
  13   2  10     1014.41     1063.57    159.12 o 
  14   2  10       25.42       56.45     52.51 o 
  15   2  10      406.46      313.01     84.87 o 
 -15   3  10       56.31       43.57     39.19 o 
 -14   3  10      733.66      749.63    130.36 o 
 -13   3  10      327.78      308.69     52.32 o 
 -12   3  10      606.77      641.95     98.51 o 
 -11   3  10     2200.49     2392.98    316.93 o 
 -10   3  10      473.61      421.09     59.98 o 
  -9   3  10     1393.94     1420.11     85.51 o 
  -8   3  10       73.88       35.34     58.56 o 
  -7   3  10     1778.83     2012.08     95.04 o 
  -6   3  10      515.89      490.31     48.51 o 
  -5   3  10       23.12       24.07      8.82 o 
  -4   3  10     1347.60     1375.93     35.16 o 
  -3   3  10     1517.06     1519.52     35.10 o 
  -2   3  10     3926.07     4100.30     56.80 o 
  -1   3  10        6.48       32.36     12.22 o 
   0   3  10     1353.48     1301.65     39.32 o 
   1   3  10     2641.04     2819.58     57.58 o 
   2   3  10     8234.27     8086.03    106.70 o 
   3   3  10     1029.05      894.00     38.43 o 
   4   3  10     4107.97     4080.01     60.53 o 
   5   3  10     3950.94     3914.27     50.37 o 
   6   3  10     2613.45     2762.41     43.91 o 
   7   3  10     7591.27     7385.86     97.78 o 
   8   3  10      505.85      486.76     24.26 o 
   9   3  10     5297.02     5157.79    114.51 o 
  10   3  10       26.71       56.88     39.48 o 
  11   3  10      580.40      548.30     51.52 o 
  12   3  10      138.55      163.61     40.73 o 
  13   3  10      250.29      375.86     79.60 o 
  14   3  10      215.23      205.03     53.09 o 
  15   3  10       45.64       45.10     84.62 o 
 -15   4  10       31.24      -11.24     42.73 o 
 -14   4  10       14.60      -19.64     44.29 o 
 -13   4  10      657.50      604.60    109.43 o 
 -12   4  10       67.45       91.46     56.48 o 
 -11   4  10      632.86      715.82     66.67 o 
 -10   4  10     1333.65     1631.62     86.15 o 
  -9   4  10     2493.36     2373.98    204.47 o 
  -8   4  10     5211.84     5566.74    205.05 o 
  -7   4  10      178.36      139.38     46.18 o 
  -6   4  10     6105.80     6014.33    153.98 o 
  -5   4  10     2631.52     2820.64     80.09 o 
  -4   4  10      107.95       91.50     12.50 o 
  -3   4  10     7654.84     8102.85     92.82 o 
  -2   4  10      171.90      168.20     16.94 o 
  -1   4  10     3416.61     3376.57     52.64 o 
   0   4  10     1827.41     1710.95     42.82 o 
   1   4  10     1968.32     2029.75     41.56 o 
   2   4  10     5228.84     5217.69     69.31 o 
   3   4  10      330.92      300.78     22.53 o 
   4   4  10      455.67      421.43     30.11 o 
   5   4  10        0.94        2.26     13.42 o 
   6   4  10      501.31      510.86     22.81 o 
   7   4  10     3944.84     3980.62     98.23 o 
   8   4  10     2013.98     2041.53     67.60 o 
   9   4  10     1842.41     2068.35    209.24 o 
  10   4  10      382.59      398.92     46.60 o 
  11   4  10       55.66       11.74     31.13 o 
  12   4  10     1341.91     1450.41    100.79 o 
  13   4  10      359.49      313.03     51.29 o 
  14   4  10      378.65      321.55     64.48 o 
  15   4  10      613.04      604.13     79.04 o 
 -14   5  10       38.43       34.76     46.65 o 
 -13   5  10      100.32      168.90    109.22 o 
 -12   5  10        4.86        9.36     46.90 o 
 -11   5  10      184.57      252.44     62.88 o 
 -10   5  10      108.24      122.13     46.05 o 
  -9   5  10        1.40       -2.59     31.45 o 
  -8   5  10       94.01       34.35     41.35 o 
  -7   5  10      150.17      140.21     37.28 o 
  -6   5  10      940.61      802.77     67.23 o 
  -5   5  10       31.87       51.93     37.02 o 
  -4   5  10     1102.81     1053.32     35.04 o 
  -3   5  10      176.48      204.21     31.32 o 
  -2   5  10       58.23       45.90     15.94 o 
  -1   5  10     3552.71     3764.90     79.27 o 
   0   5  10      877.41      853.22     44.84 o 
   1   5  10     1493.06     1351.63     42.71 o 
   2   5  10       30.72        4.93     21.33 o 
   3   5  10      103.73       64.98     27.56 o 
   4   5  10      258.76      270.14     31.90 o 
   5   5  10      102.16      113.31     10.86 o 
   6   5  10       39.59       37.19     32.86 o 
   7   5  10      583.16      754.72    130.30 o 
   8   5  10     1688.37     1615.89     87.57 o 
   9   5  10        0.20      -29.54     34.76 o 
  10   5  10       22.82       15.44     27.84 o 
  11   5  10      111.26       91.20     31.36 o 
  12   5  10        4.46       11.71     27.93 o 
  13   5  10      132.31      100.33     33.24 o 
  14   5  10        6.68      -17.17     40.63 o 
 -14   6  10      125.98      224.38     67.42 o 
 -13   6  10      277.56      295.25     66.19 o 
 -12   6  10       46.61       43.79    107.40 o 
 -11   6  10     1019.26      818.21     79.84 o 
 -10   6  10      295.07      302.32     58.65 o 
  -9   6  10      550.52      414.56    140.41 o 
  -8   6  10      796.91      905.33     66.27 o 
  -7   6  10       68.24       31.79     30.55 o 
  -6   6  10     1934.74     1884.79    108.67 o 
  -5   6  10       95.60      104.65     36.52 o 
  -4   6  10     1163.03     1218.93     31.15 o 
  -3   6  10     3976.11     3968.64     86.52 o 
  -2   6  10     2934.38     2859.45     45.39 o 
  -1   6  10      420.45      409.83     26.06 o 
   0   6  10     1759.13     1757.20     45.10 o 
   1   6  10      259.26      196.23     25.67 o 
   2   6  10        1.25        9.51     13.96 o 
   3   6  10        6.33        1.57     15.56 o 
   4   6  10       25.97       -1.45     13.80 o 
   5   6  10        0.03      -12.04     25.95 o 
   6   6  10      614.04      668.18     40.89 o 
   7   6  10      199.52      152.01     40.45 o 
   8   6  10        0.03      -21.13     27.10 o 
   9   6  10     1661.39     1681.75    204.39 o 
  10   6  10      634.03      864.21    209.36 o 
  11   6  10     1137.26     1122.91    105.24 o 
  12   6  10     1135.11     1054.11     87.10 o 
  13   6  10       52.90       63.62     38.90 o 
  14   6  10      162.77       61.63     48.51 o 
 -13   7  10       13.87      -24.07     57.98 o 
 -12   7  10     1010.52     1121.31     98.00 o 
 -11   7  10      125.85       92.61     58.18 o 
 -10   7  10     1725.88     1646.28    152.99 o 
  -9   7  10     1026.11     1258.33    303.76 o 
  -8   7  10     1299.24     1253.13    105.46 o 
  -7   7  10     5540.08     5541.30    140.43 o 
  -6   7  10      339.70      340.26     57.43 o 
  -5   7  10     2272.93     2213.39    104.38 o 
  -4   7  10      536.48      554.27     15.61 o 
  -3   7  10      738.47      628.75     36.34 o 
  -2   7  10     7813.34     7759.24     91.78 o 
  -1   7  10     1786.02     1697.48     55.74 o 
   0   7  10     1046.73     1089.47     48.84 o 
   1   7  10       89.11       72.42     18.94 o 
   2   7  10     1917.44     2005.30     51.84 o 
   3   7  10       33.89       47.25     13.93 o 
   4   7  10     1821.19     1691.99     57.95 o 
   5   7  10     1155.49     1128.93     73.06 o 
   6   7  10      499.43      450.32     42.42 o 
   7   7  10       63.46       61.84     35.33 o 
   8   7  10      961.63     1390.56    295.42 o 
   9   7  10     1046.85     1090.22     53.95 o 
  10   7  10      134.65       74.38     33.83 o 
  11   7  10     1776.00     1721.44    123.43 o 
  12   7  10       74.91       55.12     37.93 o 
  13   7  10      113.58      -12.60     48.65 o 
 -12   8  10      555.35      635.17    129.08 o 
 -11   8  10      197.42      172.29     75.98 o 
 -10   8  10     1305.63     1519.13    219.66 o 
  -9   8  10       62.33      -54.51     81.26 o 
  -8   8  10      200.37      259.37     50.67 o 
  -7   8  10      477.15      393.23     67.99 o 
  -6   8  10     2154.06     1976.19    157.32 o 
  -5   8  10      486.50      447.87     63.47 o 
  -4   8  10     1014.86     1006.44     42.29 o 
  -3   8  10      231.15      207.41     22.09 o 
  -2   8  10     2189.87     2145.39     47.37 o 
  -1   8  10     5298.16     5533.15     84.83 o 
   0   8  10     2577.96     2557.66     52.25 o 
   1   8  10     3071.19     3130.53     51.99 o 
   2   8  10       88.29       82.76     17.46 o 
   3   8  10     6576.58     6549.32     82.08 o 
   4   8  10     3739.57     3945.21     63.01 o 
   5   8  10     2167.62     2074.15     85.44 o 
   6   8  10     4726.66     4845.63     98.01 o 
   7   8  10        4.59       18.41     23.50 o 
   8   8  10     2403.26     2420.34     74.19 o 
   9   8  10      902.18      913.22     65.48 o 
  10   8  10      148.67      162.71     36.40 o 
  11   8  10      544.21      705.47     66.66 o 
  12   8  10      159.14      104.73     43.20 o 
 -12   9  10      866.06      736.40    228.58 o 
 -11   9  10      610.71      622.92    113.59 o 
 -10   9  10      294.54      259.63    100.71 o 
  -9   9  10      590.65      780.68    118.34 o 
  -8   9  10        5.76       -9.20     34.94 o 
  -7   9  10     1815.28     1701.41     72.00 o 
  -6   9  10       59.25       51.97     32.83 o 
  -5   9  10     1978.97     1845.53     71.88 o 
  -4   9  10       10.93       22.58     12.66 o 
  -3   9  10     2954.74     2972.55     55.05 o 
  -2   9  10     3730.10     3863.41     61.55 o 
  -1   9  10     1999.69     2044.24     48.05 o 
   0   9  10     4194.01     4255.17     62.97 o 
   1   9  10      440.90      355.99     30.62 o 
   2   9  10     6191.02     6245.06     99.06 o 
   3   9  10     1375.80     1296.05     52.00 o 
   4   9  10     4111.20     4144.17     83.61 o 
   5   9  10     2677.73     2692.27     79.31 o 
   6   9  10      399.92      339.01     45.85 o 
   7   9  10     3791.77     3817.66    118.27 o 
   8   9  10      122.30       76.36     30.28 o 
   9   9  10     2345.22     2348.56     98.37 o 
  10   9  10      975.50      937.60     61.18 o 
  11   9  10      938.43      925.09     60.41 o 
 -10  10  10      868.56      893.70     81.87 o 
  -9  10  10      569.44      583.54     79.15 o 
  -8  10  10     2219.50     2367.19    123.39 o 
  -7  10  10        4.42        8.85     31.04 o 
  -6  10  10     3519.94     3585.70    109.68 o 
  -5  10  10      810.27      875.83     66.95 o 
  -4  10  10     2310.72     2395.64     60.30 o 
  -3  10  10     4449.50     4478.23     71.39 o 
  -2  10  10      290.95      261.83     23.01 o 
  -1  10  10     3787.04     3848.98     65.61 o 
   0  10  10       59.02       51.56     19.02 o 
   1  10  10     2064.26     2238.69     53.52 o 
   2  10  10        3.63       -6.48     19.94 o 
   3  10  10     1201.08     1210.46     34.91 o 
   4  10  10       39.02       43.82     20.10 o 
   5  10  10      478.46      533.25     49.34 o 
   6  10  10      783.88      728.67     55.90 o 
   7  10  10      110.46      113.37     46.16 o 
   8  10  10      931.56      999.85     59.90 o 
   9  10  10        0.39       -1.24     28.54 o 
  10  10  10     1505.39     1483.13     82.70 o 
  -9  11  10     1530.20     1542.78     90.67 o 
  -8  11  10      158.05      168.19     57.55 o 
  -7  11  10     3711.03     3937.25    125.63 o 
  -6  11  10      427.29      475.43     58.43 o 
  -5  11  10     3454.22     3555.72    125.95 o 
  -4  11  10     1778.25     1807.80     83.79 o 
  -3  11  10     1340.25     1317.69     47.72 o 
  -2  11  10     3028.41     3085.85     56.11 o 
  -1  11  10      112.82       53.41     23.16 o 
   0  11  10     2508.29     2529.47     60.95 o 
   1  11  10      172.00      172.88     22.77 o 
   2  11  10     1279.72     1208.31     42.94 o 
   3  11  10     1030.15      956.16     41.27 o 
   4  11  10      306.95      392.00     47.43 o 
   5  11  10      159.39      189.28     43.24 o 
   6  11  10      753.32      687.56     67.26 o 
   7  11  10      751.62      782.80     78.56 o 
   8  11  10      225.18      223.11     49.12 o 
   9  11  10     1691.85     1876.73     85.14 o 
  -7  12  10        9.49       60.69     60.99 o 
  -6  12  10      988.97     1004.22    102.65 o 
  -5  12  10       97.17       62.96     40.32 o 
  -4  12  10      569.31      610.24     60.05 o 
  -3  12  10      413.52      508.92     65.31 o 
  -2  12  10      909.80      875.95     34.51 o 
  -1  12  10     1379.67     1368.75     50.47 o 
   0  12  10       75.32       27.38     22.35 o 
   1  12  10     2011.06     1949.92     51.24 o 
   2  12  10      395.29      442.02     34.35 o 
   3  12  10      896.18     1040.46     62.12 o 
   4  12  10      743.23      829.63     65.29 o 
   5  12  10     1440.99     1480.85     86.95 o 
   6  12  10     1563.35     1703.54     93.42 o 
   7  12  10       39.25       27.43     39.09 o 
  -4  13  10        0.65       36.58     50.32 o 
  -3  13  10      421.31      402.22     70.96 o 
  -2  13  10      177.36      213.89     47.59 o 
  -1  13  10      604.45      596.76     50.52 o 
   0  13  10     1330.89     1348.41     89.45 o 
   1  13  10      176.65       97.60     29.14 o 
   2  13  10     1633.40     1662.73     95.31 o 
   3  13  10      460.46      560.68     50.68 o 
   4  13  10      871.77      818.36     79.71 o 
 -15   1  11      651.32      621.27     46.09 o 
 -14   1  11        0.01       -5.26     14.99 o 
 -13   1  11     1490.51     1481.78     36.65 o 
 -12   1  11     1738.29     1724.28     36.94 o 
 -11   1  11       45.34       58.08     15.89 o 
 -10   1  11     1538.89     1639.97     91.18 o 
  -9   1  11      822.66      790.75     40.93 o 
  -8   1  11        1.13       27.14     13.66 o 
  -7   1  11       38.50       39.82      9.73 o 
  -6   1  11       95.63       56.69     13.73 o 
  -5   1  11     1768.63     1750.85     40.71 o 
  -4   1  11       23.87       38.18     12.48 o 
  -3   1  11     5631.34     5450.49     73.72 o 
  -2   1  11      573.49      602.42     23.83 o 
  -1   1  11     1193.29     1377.15     38.80 o 
   0   1  11    12663.04    11957.62    149.47 o 
   1   1  11     3293.56     3272.00     66.09 o 
   2   1  11    12385.66    12395.77    168.13 o 
   3   1  11     4513.65     4232.75     70.81 o 
   4   1  11     1529.14     1717.63     38.37 o 
   5   1  11     4603.90     4516.81     64.12 o 
   6   1  11     7093.28     6813.72     95.28 o 
   7   1  11     1014.83      926.75     41.88 o 
   8   1  11     2643.84     2606.79     55.93 o 
   9   1  11      180.54      180.18     20.63 o 
  10   1  11     1621.67     1655.39     64.01 o 
  11   1  11      544.12      462.79     31.93 o 
  12   1  11       80.74       35.36     32.92 o 
  13   1  11      265.96      320.30     54.75 o 
  14   1  11      100.76        5.57     47.74 o 
  15   1  11       24.77       27.42     49.54 o 
 -15   2  11      154.47      138.10     61.14 o 
 -14   2  11      731.33      669.70     59.30 o 
 -13   2  11        9.98       12.22     11.99 o 
 -12   2  11      912.81      885.66     33.10 o 
 -11   2  11       56.99       71.82     17.16 o 
 -10   2  11     5350.55     5575.78     80.16 o 
  -9   2  11     1747.75     1660.05     35.53 o 
  -8   2  11      220.87      250.37     31.79 o 
  -7   2  11     1670.38     1546.35     35.84 o 
  -6   2  11      547.03      566.57     20.62 o 
  -5   2  11     2030.56     2023.16     36.57 o 
  -4   2  11        6.48      -14.36     14.36 o 
  -3   2  11     1045.06      945.31     26.91 o 
  -2   2  11     1811.06     1905.97     38.51 o 
  -1   2  11     3935.13     3803.75     56.71 o 
   0   2  11      513.94      585.03     45.86 o 
   1   2  11     2885.36     2735.02     52.07 o 
   2   2  11    18304.53    18597.87    238.22 o 
   3   2  11     3254.90     3305.64     85.12 o 
   4   2  11     7390.42     7134.74    111.53 o 
   5   2  11      131.71      228.51     17.56 o 
   6   2  11     4626.39     4567.47     73.77 o 
   7   2  11     2858.04     2765.80     61.49 o 
   8   2  11     1473.06     1572.40     36.39 o 
   9   2  11     2962.02     2880.41     50.72 o 
  10   2  11       27.78       14.54     14.29 o 
  11   2  11      818.77      831.05     49.39 o 
  12   2  11       33.14       70.20     34.10 o 
  13   2  11       77.44       32.00     32.49 o 
  14   2  11      166.24      171.00     53.49 o 
  15   2  11       90.11       72.48     63.75 o 
 -15   3  11      106.44      168.97     66.26 o 
 -14   3  11      241.34      157.46     53.69 o 
 -13   3  11      453.92      673.30    225.74 o 
 -12   3  11      739.08      812.86     85.85 o 
 -11   3  11     3080.63     3039.21    199.80 o 
 -10   3  11       87.96       52.69     74.17 o 
  -9   3  11     6268.66     6536.72    141.00 o 
  -8   3  11     2691.39     2693.23     79.81 o 
  -7   3  11     6044.23     6047.55    127.95 o 
  -6   3  11    16498.00    16134.51    298.51 o 
  -5   3  11      574.63      628.06     29.52 o 
  -4   3  11    17537.69    17390.96    196.80 o 
  -3   3  11     8049.42     7640.67     93.43 o 
  -2   3  11     9222.88     8984.35    107.37 o 
  -1   3  11    13677.95    13719.44    166.50 o 
   0   3  11     7690.72     7752.81    102.18 o 
   1   3  11     8193.35     7917.55    117.32 o 
   2   3  11    14391.33    14843.91    190.75 o 
   3   3  11      164.14      140.47     20.33 o 
   4   3  11      974.78      971.16     35.77 o 
   5   3  11      430.89      434.35     40.95 o 
   6   3  11      599.10      682.29     30.87 o 
   7   3  11      483.49      516.29     61.43 o 
   8   3  11      443.20      443.82     24.80 o 
   9   3  11     1558.77     1572.38     81.11 o 
  10   3  11      528.58      552.27     40.12 o 
  11   3  11      660.82      650.92     48.14 o 
  12   3  11     3061.60     2998.25     89.86 o 
  13   3  11       53.29       41.76     32.61 o 
  14   3  11     1569.42     1702.54    139.97 o 
  15   3  11      794.15      931.24    174.27 o 
 -15   4  11      499.38      506.13     89.60 o 
 -14   4  11     1593.25     1590.37     72.62 o 
 -13   4  11       79.89       54.79     63.83 o 
 -12   4  11     1322.82     1522.87    159.68 o 
 -11   4  11        1.94      -30.42     47.03 o 
 -10   4  11     3820.13     3865.22    157.85 o 
  -9   4  11     1205.66     1242.92     89.77 o 
  -8   4  11     5181.52     5063.96    128.53 o 
  -7   4  11     7105.05     7557.00    195.91 o 
  -6   4  11      213.18      208.75     37.96 o 
  -5   4  11    10031.79     9647.87    121.12 o 
  -4   4  11      564.68      594.94     19.48 o 
  -3   4  11     7081.17     6773.22     82.63 o 
  -2   4  11     7587.07     7804.37    103.08 o 
  -1   4  11     1002.81      898.78     30.85 o 
   0   4  11     9968.98    10308.94    133.66 o 
   1   4  11     2010.37     1982.40     47.84 o 
   2   4  11     2914.99     2756.16     53.10 o 
   3   4  11      183.54      151.10     20.95 o 
   4   4  11     5503.71     5285.29     87.85 o 
   5   4  11     3692.28     3828.21     75.44 o 
   6   4  11     1105.31     1169.39     47.37 o 
   7   4  11     2505.87     2266.33     40.21 o 
   8   4  11     2019.54     2153.32     77.61 o 
   9   4  11     2063.61     2059.71     93.48 o 
  10   4  11      156.11      226.01     38.10 o 
  11   4  11     3886.53     3785.05     99.64 o 
  12   4  11        4.58       32.47     33.93 o 
  13   4  11     1658.99     1639.56     75.49 o 
  14   4  11      430.15      399.40     55.24 o 
 -14   5  11      584.12      581.97     75.41 o 
 -13   5  11     3667.45     3631.72    215.21 o 
 -12   5  11      415.51      325.33     68.17 o 
 -11   5  11     1611.39     1608.92    114.59 o 
 -10   5  11     1700.57     1882.36    188.05 o 
  -9   5  11      904.86      808.06    122.06 o 
  -8   5  11     3155.71     3478.59     91.41 o 
  -7   5  11        2.54       18.27     36.20 o 
  -6   5  11     1210.28     1203.38     63.02 o 
  -5   5  11       14.45       -2.94     31.57 o 
  -4   5  11     1840.74     1850.88     47.79 o 
  -3   5  11      132.57      165.94     24.70 o 
  -2   5  11     6477.24     6281.68    101.48 o 
  -1   5  11      563.88      581.99     43.98 o 
   0   5  11    14179.26    14259.13    246.27 o 
   1   5  11     7814.04     7641.06    116.68 o 
   2   5  11     8446.39     8158.01    137.45 o 
   3   5  11    17505.45    17100.90    258.17 o 
   4   5  11       12.46        0.47     20.28 o 
   5   5  11    12638.57    12191.99    191.59 o 
   6   5  11     7967.64     7782.20    150.08 o 
   7   5  11     3189.48     3005.27     83.59 o 
   8   5  11     5534.71     5271.20    123.02 o 
   9   5  11      448.24      431.41     43.70 o 
  10   5  11     7598.36     7476.06    150.32 o 
  11   5  11      962.24      996.86     53.57 o 
  12   5  11     1224.44     1181.34     65.35 o 
  13   5  11      393.39      431.00     57.30 o 
  14   5  11      438.18      336.15     57.72 o 
 -14   6  11     1267.15     1482.85    166.37 o 
 -13   6  11        2.00       20.78     52.03 o 
 -12   6  11     2432.84     2272.72    152.05 o 
 -11   6  11      232.31      186.90     73.84 o 
 -10   6  11     1724.76     1852.73    168.23 o 
  -9   6  11     2244.48     1998.22     91.57 o 
  -8   6  11     1271.09     1113.40     70.94 o 
  -7   6  11     2667.98     2636.40    133.81 o 
  -6   6  11      203.75      181.23     41.04 o 
  -5   6  11     3153.81     3093.91     85.31 o 
  -4   6  11       77.80       42.77      9.89 o 
  -3   6  11     9714.67     9984.87    135.23 o 
  -2   6  11      520.65      478.54     38.69 o 
  -1   6  11     9824.36     9684.70    169.35 o 
   0   6  11     3793.15     3701.30     76.98 o 
   1   6  11     7606.60     7354.77    111.34 o 
   2   6  11     8441.55     8848.37    125.79 o 
   3   6  11      249.96      296.29     27.53 o 
   4   6  11    11843.80    11483.48    141.31 o 
   5   6  11      481.44      505.18     16.40 o 
   6   6  11     3962.46     3965.46     92.05 o 
   7   6  11     4546.98     4333.62    107.32 o 
   8   6  11      682.33      745.92     60.49 o 
   9   6  11     5286.63     5344.70    111.63 o 
  10   6  11      133.92      154.49     39.20 o 
  11   6  11      926.76      996.86     91.33 o 
  12   6  11      280.27      284.44     47.60 o 
  13   6  11     1431.50     1372.81     66.45 o 
 -13   7  11      810.95      937.20    125.23 o 
 -12   7  11       82.86       80.67     72.85 o 
 -11   7  11     2753.74     2670.86    214.68 o 
 -10   7  11       44.68       18.30     45.35 o 
  -9   7  11     3866.45     3700.64    117.62 o 
  -8   7  11     1240.47     1149.59     80.48 o 
  -7   7  11     2571.61     2472.74    121.18 o 
  -6   7  11     8042.20     8106.80    190.75 o 
  -5   7  11       17.17       56.87     33.51 o 
  -4   7  11     9087.91     8964.23    128.75 o 
  -3   7  11     1438.36     1236.17     58.24 o 
  -2   7  11     4649.84     4517.05     70.05 o 
  -1   7  11     6836.98     7069.69     96.33 o 
   0   7  11        1.31       -6.46     15.65 o 
   1   7  11     8510.41     8377.03    128.12 o 
   2   7  11        1.71       32.99     16.83 o 
   3   7  11     5091.84     4957.87     74.03 o 
   4   7  11      339.40      356.70     24.11 o 
   5   7  11     3180.54     3208.96     57.91 o 
   6   7  11      456.47      444.84     42.73 o 
   7   7  11      440.15      500.09     82.42 o 
   8   7  11      114.82      119.40     31.85 o 
   9   7  11     1298.53     1224.20     66.43 o 
  10   7  11     1583.06     1565.36     67.93 o 
  11   7  11      635.94      608.83     61.48 o 
  12   7  11     1364.41     1165.29     76.75 o 
  13   7  11      217.06      217.73     73.71 o 
 -12   8  11      715.69      777.97    164.74 o 
 -11   8  11       22.60       65.91     59.26 o 
 -10   8  11     1452.25     1295.10    103.64 o 
  -9   8  11      593.95      526.41    175.02 o 
  -8   8  11     1475.05     1418.02     88.07 o 
  -7   8  11     1218.29     1176.20     95.10 o 
  -6   8  11      855.03      841.89     61.01 o 
  -5   8  11     5363.55     5287.67    162.46 o 
  -4   8  11      134.78      121.72     15.52 o 
  -3   8  11     4817.26     4710.34     81.20 o 
  -2   8  11     1492.30     1497.24     36.91 o 
  -1   8  11      605.32      603.88     37.10 o 
   0   8  11     2324.47     2344.63     45.29 o 
   1   8  11      129.45      125.88     25.46 o 
   2   8  11     1570.58     1507.72     50.08 o 
   3   8  11      362.26      363.03     28.43 o 
   4   8  11      694.51      600.40     66.43 o 
   5   8  11     1107.32     1085.03     65.46 o 
   6   8  11      430.26      653.67    175.89 o 
   7   8  11      140.11      142.85     36.58 o 
   8   8  11      217.67      168.44     40.54 o 
   9   8  11      167.60      162.12     39.73 o 
  10   8  11      274.76      239.54     44.26 o 
  11   8  11      665.22      653.24     71.57 o 
  12   8  11       16.25       16.36     37.45 o 
 -11   9  11      161.25      143.55     68.27 o 
 -10   9  11      223.08      216.42     69.44 o 
  -9   9  11        9.07      -41.02     67.48 o 
  -8   9  11      499.39      588.20     84.94 o 
  -7   9  11       66.38       48.79     31.88 o 
  -6   9  11      107.36       90.66     31.44 o 
  -5   9  11       40.72       -2.72     24.78 o 
  -4   9  11      108.83       87.89     15.85 o 
  -3   9  11       30.91       38.65     14.56 o 
  -2   9  11      550.05      637.25     36.51 o 
  -1   9  11        0.24       -0.04     12.21 o 
   0   9  11     1406.45     1429.09     40.93 o 
   1   9  11      559.08      566.95     38.06 o 
   2   9  11      556.94      575.30     37.07 o 
   3   9  11     1301.83     1340.52     45.77 o 
   4   9  11        8.15       -3.05     23.17 o 
   5   9  11     2763.21     2573.48     79.04 o 
   6   9  11      571.93      636.73     93.35 o 
   7   9  11      249.96      426.65     98.98 o 
   8   9  11     1008.40     1059.11     60.35 o 
   9   9  11       42.79       42.41     32.97 o 
  10   9  11      269.15      264.25     41.52 o 
  11   9  11       81.12       63.65     36.39 o 
 -10  10  11       38.07       75.98     42.47 o 
  -9  10  11      153.75      182.30     47.63 o 
  -8  10  11      967.29      885.71     69.11 o 
  -7  10  11        9.14      -20.33     42.26 o 
  -6  10  11        8.86      -31.84     31.84 o 
  -5  10  11      115.69      145.46     42.87 o 
  -4  10  11        8.68        3.20     20.67 o 
  -3  10  11       38.87       35.72     16.91 o 
  -2  10  11      122.60      150.29     32.72 o 
  -1  10  11        5.11       -7.16     19.16 o 
   0  10  11      109.21      299.32     91.57 o 
   1  10  11      101.18       98.55     19.99 o 
   2  10  11      141.52      154.16     21.16 o 
   3  10  11       26.78       16.14     18.79 o 
   4  10  11      767.95      781.18     36.56 o 
   5  10  11       21.98       -3.02     22.56 o 
   6  10  11      454.50      507.92     50.51 o 
   7  10  11      411.63      402.45     43.86 o 
   8  10  11        0.33       34.51     32.99 o 
   9  10  11       43.37       35.69     35.38 o 
  10  10  11       51.94       34.14     39.06 o 
  -9  11  11        5.90      -10.94     77.00 o 
  -8  11  11        1.93       19.39     56.59 o 
  -7  11  11        0.06      -40.58     40.58 o 
  -6  11  11      199.54      134.32     57.53 o 
  -5  11  11       62.03      -23.41     46.14 o 
  -4  11  11       26.87       56.78     35.26 o 
  -3  11  11      106.24       84.19     20.55 o 
  -2  11  11       35.99       46.71     20.62 o 
  -1  11  11       35.09       28.35     26.38 o 
   0  11  11      580.29      535.29     38.32 o 
   1  11  11      321.37      322.45     29.18 o 
   2  11  11      189.32      177.36     29.71 o 
   3  11  11      345.92      360.83     29.26 o 
   4  11  11      189.89      203.20     36.98 o 
   5  11  11      516.10      574.01     47.23 o 
   6  11  11        6.05       10.55     31.22 o 
   7  11  11      189.71      162.92     38.79 o 
   8  11  11      247.41      214.11     47.99 o 
  -6  12  11       62.74      -16.92     37.06 o 
  -5  12  11        5.59       -7.78     47.62 o 
  -4  12  11       78.80      142.08     51.00 o 
  -3  12  11       56.36       44.09     43.29 o 
  -2  12  11      136.44      110.05     21.62 o 
  -1  12  11      526.40      521.42     39.01 o 
   0  12  11       16.75       -2.56     18.13 o 
   1  12  11     1423.77     1414.30     63.54 o 
   2  12  11      442.06      576.90     40.81 o 
   3  12  11       51.44        2.79     30.04 o 
   4  12  11     1120.48     1107.40     60.93 o 
   5  12  11      255.10      275.52     51.01 o 
   6  12  11      819.56      723.67     75.49 o 
  -3  13  11       65.71       62.07     40.71 o 
  -2  13  11      351.37      315.87     47.41 o 
  -1  13  11      460.42      459.79     44.46 o 
   0  13  11      143.79      127.40     33.24 o 
   1  13  11      658.77      722.51     64.67 o 
   2  13  11       25.92      -43.29     44.05 o 
   3  13  11      173.51      177.34     44.05 o 
 -15   0  12       52.77       85.11     69.30 o 
 -14   0  12      307.69      294.78     35.35 o 
 -13   0  12       96.19       69.50     25.70 o 
 -12   0  12     1001.62      888.05     58.74 o 
 -11   0  12      611.88      721.40     45.80 o 
 -10   0  12      574.93      632.24     43.37 o 
  -9   0  12     4946.72     5087.92    173.06 o 
  -8   0  12       13.62       19.60     27.36 o 
  -7   0  12    10985.13    11069.49    189.56 o 
  -6   0  12     2893.79     3058.43     57.39 o 
  -5   0  12     6064.34     5930.84    108.37 o 
  -4   0  12    16478.85    16632.90    283.67 o 
  -3   0  12      964.20     1085.66     43.97 o 
  -2   0  12    41272.10    41061.07    778.87 o 
  -1   0  12     3565.90     3604.41     75.42 o 
   0   0  12    22517.20    22752.60    398.22 o 
   1   0  12    12962.12    12991.64    292.19 o 
   2   0  12      361.44      350.49     45.14 o 
   3   0  12     5438.00     5147.06    155.63 o 
   4   0  12      565.04      672.40     48.29 o 
   5   0  12     1797.65     1657.79     92.23 o 
   6   0  12     1315.12     1222.25     44.18 o 
   7   0  12     7225.30     6849.57    131.54 o 
   8   0  12     4559.44     4464.27    110.20 o 
   9   0  12     4277.23     4260.59     91.38 o 
  10   0  12     1503.77     1647.86     62.57 o 
  11   0  12     2116.52     2150.70     82.44 o 
  12   0  12     1368.93     1278.67     55.78 o 
  13   0  12      775.49      683.82    101.24 o 
  14   0  12     2895.21     3056.57    145.24 o 
  15   0  12        4.58      -21.07     69.71 o 
 -15   1  12      935.63      954.51     66.95 o 
 -14   1  12      633.60      763.32     72.07 o 
 -13   1  12      860.08      891.43     51.54 o 
 -12   1  12     1132.92     1214.72     52.04 o 
 -11   1  12      700.82      701.11     25.50 o 
 -10   1  12     6319.25     6365.16    143.41 o 
  -9   1  12     1327.02     1273.91     90.99 o 
  -8   1  12     7995.08     7931.52    106.31 o 
  -7   1  12      313.01      307.45     18.21 o 
  -6   1  12     3691.42     3617.90     59.04 o 
  -5   1  12     8010.69     8048.20     97.71 o 
  -4   1  12      284.87      253.65     17.19 o 
  -3   1  12    18321.12    17778.17    227.78 o 
  -2   1  12        1.83        0.88     13.22 o 
  -1   1  12    12956.64    13166.71    180.36 o 
   0   1  12     6717.32     6309.17     83.74 o 
   1   1  12     9965.13     9864.43    126.19 o 
   2   1  12     3195.53     3121.06     58.38 o 
   3   1  12       12.83       22.01     19.05 o 
   4   1  12     6633.85     6995.64    122.27 o 
   5   1  12      169.51      159.80     17.62 o 
   6   1  12    14373.47    14221.69    177.43 o 
   7   1  12     3208.89     3196.89     63.59 o 
   8   1  12     6508.13     6470.41     91.72 o 
   9   1  12     4818.52     4762.36     83.01 o 
  10   1  12      895.47      947.07     41.16 o 
  11   1  12     2731.20     2572.37     63.40 o 
  12   1  12      163.48      164.02     32.10 o 
  13   1  12     3953.92     3918.39     89.80 o 
  14   1  12       33.48       40.14     46.38 o 
  15   1  12     1316.82     1489.08    134.90 o 
 -15   2  12      583.79      639.82     84.68 o 
 -14   2  12     1434.59     1459.47     69.75 o 
 -13   2  12     2806.47     2775.20     89.35 o 
 -12   2  12      143.69      124.59     19.14 o 
 -11   2  12     2383.74     2359.00    108.01 o 
 -10   2  12     1145.39     1061.67     23.92 o 
  -9   2  12     2859.01     2705.30     47.85 o 
  -8   2  12      560.09      529.95     42.26 o 
  -7   2  12      623.34      730.26     19.30 o 
  -6   2  12     3241.91     2955.58     39.58 o 
  -5   2  12     1160.63     1332.10     29.13 o 
  -4   2  12     1202.88     1342.07     24.29 o 
  -3   2  12     2024.80     2515.54     70.37 o 
  -2   2  12      604.77      567.78     34.69 o 
  -1   2  12      143.64      134.70     19.06 o 
   0   2  12      922.32      888.79     48.66 o 
   1   2  12        0.40        6.78     18.02 o 
   2   2  12    10077.37     9587.15    147.97 o 
   3   2  12     2846.73     2727.31     79.14 o 
   4   2  12     5185.18     4906.86     82.55 o 
   5   2  12    11120.40    10670.62    160.70 o 
   6   2  12       58.35       59.90     19.67 o 
   7   2  12    17008.53    17071.63    208.03 o 
   8   2  12     1382.56     1432.62     42.77 o 
   9   2  12     1485.27     1488.07     44.87 o 
  10   2  12     3565.89     3578.21     59.69 o 
  11   2  12        2.44      -18.86     27.94 o 
  12   2  12     2200.98     2265.88     70.27 o 
  13   2  12      835.86      927.87     53.24 o 
  14   2  12      360.72      395.73     99.87 o 
  15   2  12      304.74      305.02     73.03 o 
 -15   3  12      553.26      559.93     83.08 o 
 -14   3  12      582.12      596.28     48.26 o 
 -13   3  12      639.44      605.15     66.18 o 
 -12   3  12     1729.72     1807.65     83.65 o 
 -11   3  12       43.60       38.50     40.93 o 
 -10   3  12     3685.57     3457.06    215.61 o 
  -9   3  12      277.98      246.21     47.44 o 
  -8   3  12     1850.61     1894.66     70.21 o 
  -7   3  12      978.56      862.14     62.40 o 
  -6   3  12      190.86      210.79     17.63 o 
  -5   3  12     1931.24     1871.74     49.25 o 
  -4   3  12       98.47      137.30     14.13 o 
  -3   3  12     1921.39     1844.99     47.86 o 
  -2   3  12      272.49      355.39     27.42 o 
  -1   3  12     3624.16     3461.11     57.96 o 
   0   3  12     1330.97     1385.31     38.44 o 
   1   3  12      552.18      575.31     30.59 o 
   2   3  12    11586.89    11568.09    188.08 o 
   3   3  12     3429.58     3573.42     64.86 o 
   4   3  12     1966.43     1784.25     55.67 o 
   5   3  12      804.31      829.39     57.37 o 
   6   3  12     4250.26     4096.67     63.36 o 
   7   3  12     1068.80     1089.94     40.90 o 
   8   3  12     5166.87     5182.63     79.84 o 
   9   3  12     2470.64     2461.43     57.03 o 
  10   3  12       43.07       67.36     28.91 o 
  11   3  12      185.71      171.20     39.23 o 
  12   3  12       21.84      -34.18     36.11 o 
  13   3  12      401.54      391.82     61.61 o 
  14   3  12       97.54       74.81     34.67 o 
 -14   4  12        5.49       54.67     40.61 o 
 -13   4  12       31.23      105.79     82.88 o 
 -12   4  12      160.20      166.19     54.47 o 
 -11   4  12       28.68        7.94     33.81 o 
 -10   4  12     1454.28     1356.89     99.29 o 
  -9   4  12     2602.05     2652.04    110.53 o 
  -8   4  12      770.45      634.89     57.14 o 
  -7   4  12     7289.52     7810.42    177.67 o 
  -6   4  12      601.28      671.60     66.52 o 
  -5   4  12     1431.87     1434.17     29.45 o 
  -4   4  12     3395.32     3506.88     54.16 o 
  -3   4  12        9.15       30.55     10.38 o 
  -2   4  12     6396.66     6411.42     91.35 o 
  -1   4  12     4859.52     5175.92     74.61 o 
   0   4  12      134.70      105.16     23.13 o 
   1   4  12     3978.82     3960.84     71.67 o 
   2   4  12     1125.14     1067.33     77.47 o 
   3   4  12     1366.65     1357.69     65.05 o 
   4   4  12      172.91      101.77     34.15 o 
   5   4  12      252.76      263.22     27.95 o 
   6   4  12      265.15      221.77     19.48 o 
   7   4  12      709.61      678.69     18.37 o 
   8   4  12      395.08      387.80     47.07 o 
   9   4  12      139.41      108.54     38.20 o 
  10   4  12      127.37      105.42     45.94 o 
  11   4  12      113.72      104.80     41.08 o 
  12   4  12        6.88       29.71     29.06 o 
  13   4  12      433.52      406.76     47.07 o 
  14   4  12      666.54      674.44     63.97 o 
 -14   5  12        5.48       40.45     60.59 o 
 -13   5  12       36.90       74.17     56.89 o 
 -12   5  12      146.50      153.10     54.81 o 
 -11   5  12       89.37       84.28     46.18 o 
 -10   5  12      470.26      483.19     71.58 o 
  -9   5  12      747.95      660.81     88.50 o 
  -8   5  12       87.04       96.92     39.26 o 
  -7   5  12      207.35      183.72     42.12 o 
  -6   5  12      167.91      131.25     48.10 o 
  -5   5  12     1064.09     1033.92    123.81 o 
  -4   5  12      312.52      310.98     21.26 o 
  -3   5  12     1284.11     1350.39     41.93 o 
  -2   5  12      280.71      247.95     22.97 o 
  -1   5  12     1499.91     1581.83     57.68 o 
   0   5  12     3272.30     3092.30     64.35 o 
   1   5  12       20.55        1.71     15.37 o 
   2   5  12     1041.01     1079.87     41.28 o 
   3   5  12       15.02       -9.45     19.16 o 
   4   5  12      124.26      125.57     25.44 o 
   5   5  12      343.71      314.08     38.90 o 
   6   5  12       11.09        9.48      9.35 o 
   7   5  12        9.80       28.79     28.36 o 
   8   5  12       32.69      316.60    149.07 o 
   9   5  12        9.78      -29.06     31.44 o 
  10   5  12        3.08       -8.51     32.94 o 
  11   5  12      225.66      190.27     41.47 o 
  12   5  12       20.32       10.14     31.31 o 
  13   5  12        0.35       25.77     37.18 o 
  14   5  12        8.96       26.80     38.99 o 
 -13   6  12        1.09       41.79     63.63 o 
 -12   6  12      259.29      292.33     93.22 o 
 -11   6  12       41.61      -58.06     58.06 o 
 -10   6  12      733.63      814.69     94.84 o 
  -9   6  12      623.26      575.89     63.10 o 
  -8   6  12      631.56      543.30     69.42 o 
  -7   6  12     1667.26     1648.33    121.59 o 
  -6   6  12      305.75      277.08     46.54 o 
  -5   6  12     2817.57     2800.24    101.35 o 
  -4   6  12     1735.04     1701.54     26.62 o 
  -3   6  12      221.92      154.18     24.63 o 
  -2   6  12     6847.38     7017.46    142.36 o 
  -1   6  12     6478.30     6602.91    146.26 o 
   0   6  12      893.08      887.83     49.81 o 
   1   6  12     1748.24     1803.45     72.87 o 
   2   6  12      311.21      377.56     38.10 o 
   3   6  12       13.81       21.63     24.92 o 
   4   6  12        4.19       -6.71     15.09 o 
   5   6  12       94.48       85.30     14.63 o 
   6   6  12       13.88        6.78     25.24 o 
   7   6  12      298.68      533.14    149.69 o 
   8   6  12      342.78      373.81     40.84 o 
   9   6  12      228.30      337.00     47.41 o 
  10   6  12       94.41       57.15     37.24 o 
  11   6  12      491.77      361.32     81.02 o 
  12   6  12       17.63       53.23     33.45 o 
  13   6  12        2.49      -19.67     37.91 o 
 -13   7  12      503.03      669.00     88.42 o 
 -12   7  12      294.71      259.42     80.90 o 
 -11   7  12      291.84      327.77     69.47 o 
 -10   7  12      718.46      710.69     81.82 o 
  -9   7  12      384.27      392.23     72.51 o 
  -8   7  12     1204.25     1346.00     98.00 o 
  -7   7  12       69.20       -4.32     44.89 o 
  -6   7  12     2645.29     2500.69    119.19 o 
  -5   7  12     1765.49     1717.14    100.70 o 
  -4   7  12      348.28      253.14     18.38 o 
  -3   7  12     1562.68     1855.28     52.64 o 
  -2   7  12      554.91      562.46     37.40 o 
  -1   7  12     5894.69     5626.83    113.57 o 
   0   7  12     1585.88     1633.09     59.16 o 
   1   7  12     2562.88     2556.50     51.65 o 
   2   7  12     1071.10     1117.73     41.03 o 
   3   7  12      365.51      321.77     22.40 o 
   4   7  12     2371.97     2399.93     53.85 o 
   5   7  12       51.76       29.79     31.60 o 
   6   7  12      462.43      424.81     50.13 o 
   7   7  12       68.09       60.65     36.30 o 
   8   7  12      115.40      112.76     35.28 o 
   9   7  12        8.36      -26.01     28.52 o 
  10   7  12       77.61       17.93     28.48 o 
  11   7  12        1.99      -17.35     34.11 o 
  12   7  12      354.65      255.90     69.21 o 
 -12   8  12      260.63      225.59     73.42 o 
 -11   8  12     1816.17     1832.28    122.70 o 
 -10   8  12      151.16       67.90    131.11 o 
  -9   8  12     1276.83     1274.27    106.53 o 
  -8   8  12     1027.56      978.36     84.54 o 
  -7   8  12      678.45      737.61     62.16 o 
  -6   8  12      309.01      367.13     57.09 o 
  -5   8  12      267.63      257.90     43.98 o 
  -4   8  12      290.83      314.96     28.77 o 
  -3   8  12      641.68      625.81     23.84 o 
  -2   8  12     4789.78     4518.36     74.12 o 
  -1   8  12      369.12      356.38     24.28 o 
   0   8  12     1425.26     1449.10     41.42 o 
   1   8  12       10.72       14.65     18.27 o 
   2   8  12     2018.84     1886.51     54.11 o 
   3   8  12     2328.34     2214.33     58.98 o 
   4   8  12      547.97      582.78     23.18 o 
   5   8  12     4835.40     4961.31    114.10 o 
   6   8  12       44.40       50.17     36.63 o 
   7   8  12     5048.63     5039.41    122.41 o 
   8   8  12     1536.76     1529.10     92.40 o 
   9   8  12     1066.94     1093.22    138.99 o 
  10   8  12     2058.00     1991.33    211.86 o 
  11   8  12        0.50      -33.94     33.94 o 
  12   8  12     1381.63     1389.41    153.34 o 
 -11   9  12       45.49       14.22     69.03 o 
 -10   9  12     1233.24     1767.03    288.97 o 
  -9   9  12      278.76      282.82     67.70 o 
  -8   9  12      173.85      195.96     52.56 o 
  -7   9  12     1300.65     1421.79     80.70 o 
  -6   9  12      414.15      295.19     89.28 o 
  -5   9  12     1081.46     1126.59     55.11 o 
  -4   9  12      140.29      132.64     12.46 o 
  -3   9  12     1341.07     1321.50     32.74 o 
  -2   9  12       20.52       28.12     13.40 o 
  -1   9  12     3179.05     3053.80     58.14 o 
   0   9  12       67.99       66.65     23.32 o 
   1   9  12     3621.80     3626.61     60.89 o 
   2   9  12      376.89      354.74     25.14 o 
   3   9  12     2778.23     2743.05     59.26 o 
   4   9  12     3305.67     3279.26     59.95 o 
   5   9  12      430.82      388.63     38.56 o 
   6   9  12     3822.04     3583.71     87.37 o 
   7   9  12      623.60      667.12     49.71 o 
   8   9  12     2686.97     2573.62    114.05 o 
   9   9  12     1889.04     1808.30     76.88 o 
  10   9  12      307.35      245.77     45.90 o 
  11   9  12     1374.98     1389.39     88.45 o 
 -10  10  12      113.61       51.32     44.78 o 
  -9  10  12     1545.86     1679.92     95.57 o 
  -8  10  12        2.49      -28.92     31.24 o 
  -7  10  12     2568.30     2494.92    119.82 o 
  -6  10  12     2568.66     2559.90     96.77 o 
  -5  10  12     1571.99     1452.91     65.90 o 
  -4  10  12     3454.75     3356.64    137.03 o 
  -3  10  12       23.97       12.58     12.99 o 
  -2  10  12     5070.23     5014.62     78.85 o 
  -1  10  12      944.32     1036.29     39.03 o 
   0  10  12     3409.92     3184.72     57.55 o 
   1  10  12     1736.95     1663.58     60.33 o 
   2  10  12      256.85      255.88     28.37 o 
   3  10  12     1808.93     1766.61     57.00 o 
   4  10  12        1.20      -11.71     13.00 o 
   5  10  12     1583.54     1638.05     63.99 o 
   6  10  12      161.59      263.81     42.51 o 
   7  10  12      846.33      825.16     50.15 o 
   8  10  12      179.07      183.10     39.08 o 
   9  10  12      593.06      622.07     60.87 o 
  -8  11  12     1733.14     1515.05    153.40 o 
  -7  11  12      279.27      234.30     80.30 o 
  -6  11  12     2397.86     2475.32    102.87 o 
  -5  11  12     2612.39     2794.26    109.07 o 
  -4  11  12      996.60     1005.15     79.67 o 
  -3  11  12     3472.27     3314.64     55.36 o 
  -2  11  12       22.54       53.05     21.02 o 
  -1  11  12     2567.74     2519.35     60.45 o 
   0  11  12     1040.08     1192.29     43.70 o 
   1  11  12      691.59      628.54     39.06 o 
   2  11  12     2037.27     2030.65     53.84 o 
   3  11  12        6.97       11.92     32.66 o 
   4  11  12     1134.03     1198.11     57.94 o 
   5  11  12       20.84       38.97     32.59 o 
   6  11  12      651.29      716.93     57.91 o 
   7  11  12       73.26       62.66     42.23 o 
   8  11  12      406.35      390.94     55.31 o 
  -6  12  12      490.76      444.80     82.39 o 
  -5  12  12      155.31      176.70     54.18 o 
  -4  12  12      614.38      561.09     86.95 o 
  -3  12  12        4.91       71.41     48.93 o 
  -2  12  12      709.81      705.22     39.62 o 
  -1  12  12        1.05        4.18     22.89 o 
   0  12  12     1008.05      985.38     48.43 o 
   1  12  12      399.97      388.97     35.28 o 
   2  12  12      985.28     1003.39     61.95 o 
   3  12  12     1621.48     1793.71     84.08 o 
   4  12  12      187.60      194.06     42.38 o 
   5  12  12     1139.89     1187.72     75.63 o 
   6  12  12       24.66      -23.38     43.64 o 
  -2  13  12        2.57       -7.52     50.97 o 
  -1  13  12      134.41      114.08     33.80 o 
   0  13  12       30.42       15.37     36.03 o 
   1  13  12      756.30      871.47     66.21 o 
   2  13  12       78.57       21.06     49.87 o 
 -15   1  13       14.61        7.05     41.02 o 
 -14   1  13      633.37      709.74     71.75 o 
 -13   1  13      497.20      455.00     27.04 o 
 -12   1  13      704.53      662.75     25.74 o 
 -11   1  13     2252.07     2296.45     54.95 o 
 -10   1  13       85.25       64.33     47.22 o 
  -9   1  13     1699.29     1684.27     50.86 o 
  -8   1  13       26.06       43.02     14.36 o 
  -7   1  13       20.43        2.87     13.75 o 
  -6   1  13       30.01       42.32     14.92 o 
  -5   1  13       21.72       28.73     12.49 o 
  -4   1  13      745.50      806.50     29.54 o 
  -3   1  13     2592.39     2778.66     58.77 o 
  -2   1  13     5114.75     5450.48     94.82 o 
  -1   1  13     2001.44     1804.62     45.36 o 
   0   1  13      975.58      952.00     35.22 o 
   1   1  13     7675.85     7527.87    110.57 o 
   2   1  13      349.84      296.82     28.40 o 
   3   1  13      616.99      645.82     37.49 o 
   4   1  13     3351.44     3529.06     77.98 o 
   5   1  13     1010.42      891.25     41.48 o 
   6   1  13     2556.17     2525.46     70.38 o 
   7   1  13     4152.61     3928.96     71.64 o 
   8   1  13      193.57      237.52     25.05 o 
   9   1  13     4161.08     4208.02     75.34 o 
  10   1  13      647.98      632.68     40.65 o 
  11   1  13     1637.05     1604.10     52.74 o 
  12   1  13     1790.77     1593.78     48.14 o 
  13   1  13      299.91      268.12     40.98 o 
  14   1  13      264.62      312.49     73.37 o 
  15   1  13      196.42      183.59     94.84 o 
 -15   2  13      602.24      701.01     69.54 o 
 -14   2  13       73.47       61.65     33.52 o 
 -13   2  13      830.80      865.68     74.17 o 
 -12   2  13      477.54      454.45     39.99 o 
 -11   2  13      509.40      542.61     54.15 o 
 -10   2  13      891.96      826.52     29.82 o 
  -9   2  13      789.69      822.73     31.41 o 
  -8   2  13     1323.15     1312.02     33.58 o 
  -7   2  13        3.94        6.26     21.47 o 
  -6   2  13      792.60      735.59     29.58 o 
  -5   2  13      213.29      210.45     19.66 o 
  -4   2  13     2032.03     2069.56     42.26 o 
  -3   2  13        7.32       18.83     11.46 o 
  -2   2  13      388.95      366.12     20.21 o 
  -1   2  13     3647.44     3595.07     65.25 o 
   0   2  13     2509.15     2650.56     51.99 o 
   1   2  13     9616.01     9548.94    133.60 o 
   2   2  13     4312.24     4382.32     88.47 o 
   3   2  13     4553.95     4253.80     83.15 o 
   4   2  13      511.54      416.45     29.32 o 
   5   2  13     1497.96     1555.53     64.36 o 
   6   2  13     4138.63     4167.63     70.84 o 
   7   2  13        1.17       30.31     21.10 o 
   8   2  13     3049.98     3122.59     59.35 o 
   9   2  13      597.30      652.76     39.50 o 
  10   2  13      643.95      657.66     40.00 o 
  11   2  13      253.51      241.93     22.49 o 
  12   2  13      182.78      154.55     40.68 o 
  13   2  13      507.91      668.48     82.01 o 
  14   2  13       55.42       69.24     46.92 o 
 -14   3  13      399.25      419.50     62.96 o 
 -13   3  13       91.13       72.02     56.30 o 
 -12   3  13      283.75      261.81     56.74 o 
 -11   3  13       23.72       15.00     37.69 o 
 -10   3  13     2850.88     3089.47    127.26 o 
  -9   3  13     1892.27     1747.10    110.19 o 
  -8   3  13     2275.55     2392.32     95.03 o 
  -7   3  13     5709.06     5536.80    132.06 o 
  -6   3  13      143.97      173.90     10.34 o 
  -5   3  13    12043.40    12007.12    150.03 o 
  -4   3  13     4948.59     4722.83     72.54 o 
  -3   3  13     7764.94     7647.34     90.86 o 
  -2   3  13    19368.67    19564.88    259.42 o 
  -1   3  13        4.26       44.07     15.53 o 
   0   3  13     7342.17     6651.23    102.72 o 
   1   3  13      975.01      965.68     51.65 o 
   2   3  13     7336.04     7286.30    109.38 o 
   3   3  13    15156.58    14823.27    220.45 o 
   4   3  13      190.93      264.82     29.74 o 
   5   3  13     5122.90     5063.32     93.62 o 
   6   3  13       94.94       96.28     21.50 o 
   7   3  13      933.08      953.10     37.29 o 
   8   3  13      475.01      438.19     29.40 o 
   9   3  13     1176.63     1145.92     35.22 o 
  10   3  13       38.72       36.66     25.82 o 
  11   3  13      341.94      358.47     37.54 o 
  12   3  13      250.02      308.29     44.48 o 
  13   3  13      631.84      655.89     56.86 o 
  14   3  13      488.44      524.87     58.16 o 
 -14   4  13        7.82       80.86     63.34 o 
 -13   4  13     1460.84     1386.25    116.70 o 
 -12   4  13      699.86      630.25     87.35 o 
 -11   4  13      244.57      211.63     66.18 o 
 -10   4  13     1154.00     1158.16    592.73 o 
  -9   4  13      972.37      829.35     71.88 o 
  -8   4  13     4563.66     4866.44    188.24 o 
  -7   4  13      266.98      354.06     56.41 o 
  -6   4  13    11837.20    11291.33    265.84 o 
  -5   4  13     3281.88     3369.27     44.84 o 
  -4   4  13     6337.38     6359.08     91.43 o 
  -3   4  13     8174.24     7977.53    115.39 o 
  -2   4  13     2061.00     1994.22     55.46 o 
  -1   4  13    14723.00    14700.32    205.51 o 
   0   4  13     1165.32     1311.75     49.44 o 
   1   4  13    18388.29    18051.09    254.23 o 
   2   4  13     4341.87     4170.02     77.96 o 
   3   4  13     2816.30     2694.04     60.82 o 
   4   4  13     7562.91     7299.62    119.50 o 
   5   4  13      806.78      811.71     43.24 o 
   6   4  13     4344.68     3995.07     67.03 o 
   7   4  13        2.32        1.07     13.81 o 
   8   4  13      608.59      629.16     27.28 o 
   9   4  13       58.99      103.40     37.91 o 
  10   4  13     3731.57     3692.04    101.20 o 
  11   4  13     1013.88     1035.84     56.46 o 
  12   4  13     1176.42     1168.28     60.91 o 
  13   4  13      990.35      946.19     63.93 o 
  14   4  13      116.22      106.45     43.79 o 
 -14   5  13     2311.34     2719.40    217.43 o 
 -13   5  13      673.14      623.45    129.27 o 
 -12   5  13     1737.84     1887.10    133.57 o 
 -11   5  13     2489.13     2538.51    184.01 o 
 -10   5  13       60.75       51.73     38.76 o 
  -9   5  13     5016.23     5163.90    138.38 o 
  -8   5  13      302.94      558.64    160.09 o 
  -7   5  13     5563.22     5597.99    170.42 o 
  -6   5  13     4133.17     4313.17    144.79 o 
  -5   5  13     1839.09     1768.24     51.31 o 
  -4   5  13     4754.61     4566.06    135.52 o 
  -3   5  13      753.33      732.48     41.08 o 
  -2   5  13     4806.23     4707.41     76.19 o 
  -1   5  13     2766.34     2825.59     61.62 o 
   0   5  13     9730.88     9361.44    137.11 o 
   1   5  13     1800.45     1719.10     91.61 o 
   2   5  13    11383.99    11384.30    156.67 o 
   3   5  13      193.61      155.65     29.41 o 
   4   5  13     8634.97     8713.16    125.57 o 
   5   5  13     4284.83     4125.42     78.65 o 
   6   5  13     2292.47     2351.39     39.05 o 
   7   5  13     6785.93     6727.30    139.81 o 
   8   5  13       26.84       32.73     30.45 o 
   9   5  13     8391.37     8578.92    188.17 o 
  10   5  13     1701.49     1763.38     82.50 o 
  11   5  13     1946.72     2070.93     90.12 o 
  12   5  13     2941.09     3032.21    101.60 o 
  13   5  13      186.54      192.66     46.80 o 
 -13   6  13     1784.03     1919.94    151.72 o 
 -12   6  13     1246.07     1652.86    175.14 o 
 -11   6  13     1689.41     1773.48    136.20 o 
 -10   6  13     2668.88     2619.90    446.24 o 
  -9   6  13        9.20       -6.98     40.05 o 
  -8   6  13     4125.54     4312.71    115.11 o 
  -7   6  13      396.03      352.32     52.05 o 
  -6   6  13     1236.94     1291.22     75.49 o 
  -5   6  13     1535.94     1549.77    158.06 o 
  -4   6  13     2852.16     2891.76     45.78 o 
  -3   6  13     4643.05     4422.43     91.22 o 
  -2   6  13     1262.91     1122.80     60.38 o 
  -1   6  13     4002.40     3978.66     91.02 o 
   0   6  13      298.80      324.08     60.09 o 
   1   6  13     5363.94     5572.53    109.10 o 
   2   6  13        8.59        5.22     22.37 o 
   3   6  13     5295.63     5305.81    116.80 o 
   4   6  13     1280.77     1272.13     62.55 o 
   5   6  13     1838.62     1845.17     81.49 o 
   6   6  13     3833.64     3682.78    103.22 o 
   7   6  13      603.14      462.55     59.12 o 
   8   6  13     5807.36     5906.32    143.79 o 
   9   6  13      107.60      116.58     35.30 o 
  10   6  13     4348.85     4581.64    134.09 o 
  11   6  13     1950.12     2075.19     86.28 o 
  12   6  13      346.68      420.29     48.70 o 
  13   6  13     1643.53     1760.97    209.87 o 
 -12   7  13      289.64      364.32     95.45 o 
 -11   7  13      196.34      259.31     85.98 o 
 -10   7  13      608.11      606.00    167.96 o 
  -9   7  13      569.84      633.59     66.81 o 
  -8   7  13     1177.62     1008.98     67.69 o 
  -7   7  13     4049.18     3968.21    130.45 o 
  -6   7  13      176.17      134.70     54.34 o 
  -5   7  13     6068.28     6086.46    210.92 o 
  -4   7  13     1948.92     1804.14     48.62 o 
  -3   7  13     5944.52     5970.15     75.85 o 
  -2   7  13     5924.89     6202.32     88.13 o 
  -1   7  13      139.07      135.96     22.90 o 
   0   7  13     7183.97     6841.94    127.02 o 
   1   7  13     1553.98     1504.98     58.86 o 
   2   7  13     3545.37     3583.60     74.80 o 
   3   7  13     4245.11     4124.61     82.68 o 
   4   7  13      280.80      298.80     25.53 o 
   5   7  13     2406.69     2228.44     88.78 o 
   6   7  13       38.74       39.46     27.93 o 
   7   7  13      657.90      649.09     58.05 o 
   8   7  13        3.43        8.07     25.38 o 
   9   7  13      730.11      853.60     54.30 o 
  10   7  13        4.16       41.80     33.58 o 
  11   7  13      580.01      546.83     75.69 o 
  12   7  13       27.69       65.52     52.09 o 
 -12   8  13      160.26       34.85    129.69 o 
 -11   8  13      258.68      221.82     72.80 o 
 -10   8  13      369.78      384.50     92.12 o 
  -9   8  13      241.72      210.42     53.33 o 
  -8   8  13      595.84      688.90     64.04 o 
  -7   8  13      395.21      431.46     74.22 o 
  -6   8  13     1686.16     1624.20     89.15 o 
  -5   8  13      102.49       90.91     50.36 o 
  -4   8  13     2675.63     2807.07     79.48 o 
  -3   8  13     1343.29     1299.41     29.55 o 
  -2   8  13      726.32      815.19     36.64 o 
  -1   8  13     2453.85     2383.03     57.35 o 
   0   8  13      115.72      126.94     20.06 o 
   1   8  13     1816.77     1865.77     49.24 o 
   2   8  13     1691.28     1743.37     52.85 o 
   3   8  13      101.23       88.39     24.97 o 
   4   8  13     1366.66     1242.04     31.52 o 
   5   8  13       76.50       58.67     14.19 o 
   6   8  13     1213.35     1203.62    147.30 o 
   7   8  13        1.67       28.23     34.19 o 
   8   8  13      138.69      146.14     55.74 o 
   9   8  13       15.14       -9.11     33.45 o 
  10   8  13      427.35      363.42     53.73 o 
  11   8  13        8.56       17.66     38.11 o 
 -11   9  13      608.89      687.76    138.20 o 
 -10   9  13        7.41      -64.37     64.37 o 
  -9   9  13      948.66     1010.47    119.43 o 
  -8   9  13      926.83      919.65    102.61 o 
  -7   9  13       85.23       69.87     44.27 o 
  -6   9  13       11.96       14.02     40.98 o 
  -5   9  13        2.63       20.49     37.80 o 
  -4   9  13      118.69      101.66     15.86 o 
  -3   9  13       41.81       70.71     13.71 o 
  -2   9  13      103.00      101.46     20.59 o 
  -1   9  13        2.32       14.34     15.47 o 
   0   9  13      136.73      169.77     25.42 o 
   1   9  13       18.43       22.24     19.79 o 
   2   9  13      908.44      868.26     42.63 o 
   3   9  13        1.09       -9.32     20.94 o 
   4   9  13     1362.92     1423.93     47.08 o 
   5   9  13      311.09      292.49     43.96 o 
   6   9  13      916.99      812.72     54.68 o 
   7   9  13      882.43     1059.13     58.88 o 
   8   9  13        1.56      -15.97     32.66 o 
   9   9  13      739.40      776.83     57.41 o 
  10   9  13      175.11      218.65     44.98 o 
  -9  10  13      273.14      293.28    184.00 o 
  -8  10  13        3.75       34.63     54.88 o 
  -7  10  13      600.35      602.71     58.77 o 
  -6  10  13       35.98      -24.76     46.88 o 
  -5  10  13       22.93      -37.08     38.49 o 
  -4  10  13       78.82       55.85     35.98 o 
  -3  10  13       11.75       37.20     22.24 o 
  -2  10  13      142.33      125.31     25.35 o 
  -1  10  13       16.93       12.88     21.24 o 
   0  10  13       10.26       -7.36     20.84 o 
   1  10  13        0.24       -2.69     19.34 o 
   2  10  13       64.12       44.69     20.57 o 
   3  10  13      261.35      212.21     42.44 o 
   4  10  13       77.87       81.15     29.32 o 
   5  10  13      653.55      601.01     52.42 o 
   6  10  13      245.81      299.46     38.98 o 
   7  10  13      165.30      118.98     36.74 o 
   8  10  13      340.74      316.34     53.97 o 
   9  10  13       61.83      100.37     44.23 o 
  -8  11  13        1.07       -2.49     51.88 o 
  -7  11  13       18.88       33.91     43.48 o 
  -6  11  13       30.26      -14.02     53.19 o 
  -5  11  13       30.57      -52.61     58.25 o 
  -4  11  13        1.28        1.79     32.82 o 
  -3  11  13       10.34       59.08     55.31 o 
  -2  11  13       90.61       96.36     18.72 o 
  -1  11  13       32.23       18.05     20.61 o 
   0  11  13        6.79       -8.87     17.28 o 
   1  11  13      200.65      162.63     30.85 o 
   2  11  13      188.55      113.00     27.38 o 
   3  11  13       59.32       57.57     29.64 o 
   4  11  13      368.50      381.86     50.04 o 
   5  11  13        0.24       -6.40     25.72 o 
   6  11  13      263.45      218.86     41.99 o 
   7  11  13      184.91      174.58     45.52 o 
  -5  12  13       73.75       70.39     43.91 o 
  -4  12  13        9.58       48.86     46.30 o 
  -3  12  13        0.02       -6.55     40.19 o 
  -2  12  13        7.91        4.47     51.01 o 
  -1  12  13       13.42        0.46     19.22 o 
   0  12  13      370.29      287.38     34.03 o 
   1  12  13      194.91      192.48     30.64 o 
   2  12  13       44.87       32.49     29.09 o 
   3  12  13      212.17      165.56     51.48 o 
   4  12  13      102.55      111.51     39.14 o 
   5  12  13      840.86      768.64     67.65 o 
 -13   0  14        5.25       22.29     22.63 o 
 -12   0  14      466.28      526.32     37.17 o 
 -11   0  14      889.81      953.22     51.47 o 
 -10   0  14     2790.69     2790.37     87.14 o 
  -9   0  14     5300.29     5542.42    112.35 o 
  -8   0  14     2686.00     2803.31     70.01 o 
  -7   0  14     2270.12     2124.78    107.40 o 
  -6   0  14     3403.48     3390.56     77.88 o 
  -5   0  14    12801.39    12806.42    231.57 o 
  -4   0  14      284.80      391.03     28.91 o 
  -3   0  14    41514.48    41544.09    851.01 o 
  -2   0  14     7306.77     7367.56    136.32 o 
  -1   0  14    19838.51    20279.70    397.86 o 
   0   0  14    20896.54    19638.70    355.75 o 
   1   0  14     2045.58     1974.12     79.04 o 
   2   0  14    11870.01    10944.11    239.68 o 
   3   0  14       73.12       30.00     36.39 o 
   4   0  14     4308.53     4194.60    117.63 o 
   5   0  14     7631.41     7256.18    129.53 o 
   6   0  14     3967.06     4101.44    153.61 o 
   7   0  14     8431.37     8170.95    150.08 o 
   8   0  14      222.54      175.17     44.82 o 
   9   0  14      718.11      679.42     48.18 o 
  10   0  14        3.70       10.05     23.75 o 
  11   0  14       66.62       35.76     39.31 o 
  12   0  14      145.36      163.57     39.22 o 
  13   0  14     2809.43     2834.66     94.17 o 
  14   0  14      127.34      220.07    170.22 o 
 -14   1  14        9.33        5.22     24.29 o 
 -13   1  14     1788.40     1685.67    152.99 o 
 -12   1  14        1.80        5.29     15.20 o 
 -11   1  14     2784.58     2671.55     52.22 o 
 -10   1  14     1546.56     1549.47     57.27 o 
  -9   1  14     1876.53     1880.74     62.93 o 
  -8   1  14     3694.88     3658.45     49.36 o 
  -7   1  14     1926.18     1859.04     41.18 o 
  -6   1  14     3468.69     3406.92     55.99 o 
  -5   1  14       95.86      102.14     21.49 o 
  -4   1  14     8992.71     8727.49    109.95 o 
  -3   1  14      636.19      639.17     30.37 o 
  -2   1  14    13125.74    12911.15    174.78 o 
  -1   1  14     3977.96     3826.32     78.49 o 
   0   1  14     1584.44     1466.93     46.56 o 
   1   1  14     6063.57     6070.92     90.88 o 
   2   1  14      110.18       86.62     24.13 o 
   3   1  14     7429.59     7363.41    131.76 o 
   4   1  14      970.92     1081.35     46.50 o 
   5   1  14     8046.98     8226.67    133.04 o 
   6   1  14     3829.74     3764.29     78.24 o 
   7   1  14     2960.72     2938.65     59.41 o 
   8   1  14     3517.28     3500.41     80.01 o 
   9   1  14       47.68       65.88     20.55 o 
  10   1  14     2160.00     2201.59     59.64 o 
  11   1  14        0.78       -2.39     19.87 o 
  12   1  14     1712.40     1671.40     61.68 o 
  13   1  14      539.50      537.23     55.93 o 
  14   1  14      895.61      698.80    116.91 o 
 -14   2  14     1499.55     1534.44     71.80 o 
 -13   2  14      228.42      239.12     51.88 o 
 -12   2  14     4688.24     4926.62    171.43 o 
 -11   2  14      385.66      332.41     31.35 o 
 -10   2  14     3742.18     3649.72    119.85 o 
  -9   2  14     3973.11     3923.05     85.28 o 
  -8   2  14      729.67      778.86     21.18 o 
  -7   2  14     5192.77     4891.30     81.04 o 
  -6   2  14      729.55      755.48     23.43 o 
  -5   2  14     2808.16     3061.19     43.06 o 
  -4   2  14     4647.58     4318.21     80.99 o 
  -3   2  14      342.12      323.08     22.95 o 
  -2   2  14      139.26      155.46     20.78 o 
  -1   2  14      116.65      128.11     22.92 o 
   0   2  14       43.78       39.66     21.46 o 
   1   2  14      190.44      189.08     30.10 o 
   2   2  14     1067.22     1144.83     50.10 o 
   3   2  14     2427.02     2437.08     61.23 o 
   4   2  14    10795.22    10733.00    157.82 o 
   5   2  14      112.30      138.60     26.01 o 
   6   2  14     6910.96     7063.54    102.76 o 
   7   2  14     3487.94     3434.94     68.60 o 
   8   2  14     1006.39     1008.04     47.12 o 
   9   2  14     4927.98     5223.32     86.98 o 
  10   2  14       70.07       72.55     22.79 o 
  11   2  14     1766.76     1821.23     54.04 o 
  12   2  14      803.40      907.57     50.11 o 
  13   2  14     1260.61     1252.73     64.01 o 
  14   2  14     2029.85     2052.69    137.48 o 
 -14   3  14       44.09       49.88     70.75 o 
 -13   3  14      895.24     1042.84     98.98 o 
 -12   3  14        3.73       54.71     76.19 o 
 -11   3  14     1550.29     1669.76    157.65 o 
 -10   3  14      596.77      545.97     51.47 o 
  -9   3  14     1523.28     1663.65     66.19 o 
  -8   3  14     2893.90     2719.26    156.90 o 
  -7   3  14       48.83       68.10      7.33 o 
  -6   3  14      816.39      886.91     33.17 o 
  -5   3  14      485.37      451.67     25.25 o 
  -4   3  14      738.65      632.29     29.84 o 
  -3   3  14       23.32       44.96     14.53 o 
  -2   3  14     4235.80     4176.73     73.88 o 
  -1   3  14     4338.08     4222.94     72.68 o 
   0   3  14       18.63        7.25     17.06 o 
   1   3  14     1549.59     1476.87     44.44 o 
   2   3  14      205.59      232.94     32.85 o 
   3   3  14     3824.52     3838.50     87.62 o 
   4   3  14       99.38       89.54     32.40 o 
   5   3  14      971.06     1112.78     52.10 o 
   6   3  14     1306.40     1278.12     46.82 o 
   7   3  14      190.65      176.62     17.98 o 
   8   3  14     2144.24     2126.47     47.84 o 
   9   3  14      426.73      424.69     20.82 o 
  10   3  14      593.64      644.39     41.24 o 
  11   3  14      311.19      312.59     38.00 o 
  12   3  14      620.88      657.01     55.32 o 
  13   3  14      296.19      285.53     60.25 o 
  14   3  14      295.72      290.30     71.71 o 
 -14   4  14      110.06      132.32     50.75 o 
 -13   4  14        7.00      -49.77     57.55 o 
 -12   4  14       47.04        6.29     77.21 o 
 -11   4  14       18.94       42.15     81.46 o 
 -10   4  14      140.21      142.68     46.86 o 
  -9   4  14      265.01      250.95     43.26 o 
  -8   4  14     1533.74     1528.06    130.10 o 
  -7   4  14        4.42      -12.09     38.30 o 
  -6   4  14     2938.30     2756.52     45.10 o 
  -5   4  14      626.06      606.68     25.16 o 
  -4   4  14      583.27      571.64     38.78 o 
  -3   4  14     5789.87     5621.07     80.74 o 
  -2   4  14      571.24      592.32     33.11 o 
  -1   4  14     3205.41     3312.21     66.65 o 
   0   4  14     2928.28     2847.61     61.29 o 
   1   4  14        5.44      -11.59     21.41 o 
   2   4  14     6931.42     7016.62    122.56 o 
   3   4  14      831.22      805.64     68.04 o 
   4   4  14      550.27      688.30     53.05 o 
   5   4  14     3614.65     3668.69     80.00 o 
   6   4  14      170.69      168.02     22.08 o 
   7   4  14     1161.60     1253.20     36.57 o 
   8   4  14      157.64      170.84     14.86 o 
   9   4  14       56.26       60.29     13.55 o 
  10   4  14      322.84      292.94     47.10 o 
  11   4  14        0.06        7.20     28.82 o 
  12   4  14       81.81      100.29     39.09 o 
  13   4  14      190.16      257.84     52.59 o 
 -13   5  14        0.76       11.92     42.49 o 
 -12   5  14        5.85      107.54     52.11 o 
 -11   5  14      351.83      326.09     67.68 o 
 -10   5  14        5.89      -19.70     42.09 o 
  -9   5  14        1.55      -46.91     46.91 o 
  -8   5  14       29.25       38.21     37.24 o 
  -7   5  14       79.79       20.64     34.10 o 
  -6   5  14      917.55      899.93     86.73 o 
  -5   5  14       25.54       12.76     16.48 o 
  -4   5  14        2.77       24.21     18.74 o 
  -3   5  14       37.08       53.17     18.02 o 
  -2   5  14      487.00      535.27     37.96 o 
  -1   5  14        4.94        0.24     20.53 o 
   0   5  14     1305.30     1308.66     44.05 o 
   1   5  14     1446.52     1448.57     59.61 o 
   2   5  14       50.53        6.66     24.75 o 
   3   5  14      706.80      805.86     63.81 o 
   4   5  14       43.17       29.12     22.48 o 
   5   5  14      118.56      103.77     29.23 o 
   6   5  14       24.43       15.50     16.27 o 
   7   5  14      307.59      296.89     16.02 o 
   8   5  14       50.38       32.02     31.24 o 
   9   5  14        0.45      -31.31     31.31 o 
  10   5  14       42.75       28.19     33.96 o 
  11   5  14      113.54       85.66     47.56 o 
  12   5  14        1.37        3.62     33.63 o 
  13   5  14       21.88       13.63     46.70 o 
 -13   6  14        0.14      -14.61     47.58 o 
 -12   6  14        0.79       52.37     58.48 o 
 -11   6  14      214.39      135.46     56.88 o 
 -10   6  14      236.82      238.63     51.37 o 
  -9   6  14      277.41      271.51     67.67 o 
  -8   6  14      424.02      397.42     57.79 o 
  -7   6  14       78.58      108.20     55.31 o 
  -6   6  14     1182.14     1092.33     89.40 o 
  -5   6  14     1511.28     1453.11     80.03 o 
  -4   6  14        7.61        2.41      9.27 o 
  -3   6  14     2313.45     2469.53     54.70 o 
  -2   6  14      541.81      471.31     44.54 o 
  -1   6  14      650.81      600.80     40.90 o 
   0   6  14     6166.27     6036.16    128.28 o 
   1   6  14      251.92      293.02     38.90 o 
   2   6  14     1663.15     1660.49     55.55 o 
   3   6  14      948.72      931.61     68.23 o 
   4   6  14       42.74       61.66     30.24 o 
   5   6  14      887.23      792.91     48.56 o 
   6   6  14        4.27        6.09      7.81 o 
   7   6  14      380.37      265.31     48.93 o 
   8   6  14      304.57      261.91     52.16 o 
   9   6  14        0.27        3.33     29.88 o 
  10   6  14      125.09      115.97     43.62 o 
  11   6  14      126.50      165.88     50.48 o 
  12   6  14      186.68      207.39     49.14 o 
 -12   7  14       19.78       54.64     55.20 o 
 -11   7  14      371.85      455.51     76.28 o 
 -10   7  14        0.21        6.18     34.29 o 
  -9   7  14      393.57      388.61     74.14 o 
  -8   7  14       59.08       53.81     37.35 o 
  -7   7  14      848.32      810.19     70.84 o 
  -6   7  14      601.02      617.66     81.39 o 
  -5   7  14      390.31      345.66     48.10 o 
  -4   7  14     2516.63     2487.65     59.61 o 
  -3   7  14        0.18      -13.06     13.06 o 
  -2   7  14     2923.05     2814.14     75.83 o 
  -1   7  14     4608.04     4602.07     97.08 o 
   0   7  14      647.81      643.06     34.96 o 
   1   7  14     1801.13     1933.07     52.31 o 
   2   7  14        0.15       17.03     25.49 o 
   3   7  14     2080.47     2173.70     62.59 o 
   4   7  14     1262.55     1136.36     50.78 o 
   5   7  14     1237.51     1143.54     46.42 o 
   6   7  14      932.00      966.42     65.85 o 
   7   7  14        7.31        8.05     33.75 o 
   8   7  14      177.24      164.64     37.64 o 
   9   7  14        2.05      -17.78     29.58 o 
  10   7  14       91.65       90.73     40.09 o 
  11   7  14        6.18       -6.42     36.29 o 
  12   7  14      159.95      137.97     59.32 o 
 -11   8  14      252.76      189.56     81.22 o 
 -10   8  14     1183.46     1117.22    293.30 o 
  -9   8  14     1522.31     1549.40    110.62 o 
  -8   8  14       46.76       78.88     42.30 o 
  -7   8  14     2525.55     2687.75    124.93 o 
  -6   8  14      136.18      115.77     56.00 o 
  -5   8  14      603.06      593.18     55.60 o 
  -4   8  14       79.67       55.53     14.44 o 
  -3   8  14      561.99      591.47     39.69 o 
  -2   8  14      158.47      192.89     21.47 o 
  -1   8  14     1254.36     1227.61     38.35 o 
   0   8  14       13.37       10.45     21.07 o 
   1   8  14      238.62      275.57     34.36 o 
   2   8  14      108.17      119.75     21.50 o 
   3   8  14      162.75      217.07     37.56 o 
   4   8  14     3200.15     2964.49     69.40 o 
   5   8  14      268.60      273.15     21.68 o 
   6   8  14     3378.46     3296.27     94.19 o 
   7   8  14      750.52      777.63     67.14 o 
   8   8  14     1598.68     1586.78    101.12 o 
   9   8  14     2673.49     2803.49    110.65 o 
  10   8  14       74.09       64.94     43.25 o 
  11   8  14      992.27     1003.26    113.84 o 
  -9   9  14      420.05      502.99     85.90 o 
  -8   9  14     1395.97     1334.92     99.68 o 
  -7   9  14        8.34      -25.21     65.74 o 
  -6   9  14     3717.30     3673.96    134.66 o 
  -5   9  14      205.82      224.48     45.47 o 
  -4   9  14     1258.89     1153.85     36.16 o 
  -3   9  14      446.76      430.08     22.81 o 
  -2   9  14     1094.62     1061.00     35.74 o 
  -1   9  14     1254.57     1217.94     63.28 o 
   0   9  14      652.41      727.75     29.98 o 
   1   9  14      208.86      223.76     30.99 o 
   2   9  14     1096.73     1121.39     48.75 o 
   3   9  14     1501.00     1468.87     40.14 o 
   4   9  14      180.59      165.70     23.62 o 
   5   9  14     2224.64     2124.69    224.95 o 
   6   9  14      305.50      369.24     53.99 o 
   7   9  14     1825.94     1856.65     76.59 o 
   8   9  14     1325.15     1232.28    147.18 o 
   9   9  14      228.53      216.01     41.09 o 
  10   9  14     1553.72     1667.11     79.93 o 
  -9  10  14      302.88      103.91     92.34 o 
  -8  10  14      495.93      479.80     72.13 o 
  -7  10  14      575.41      691.39     69.92 o 
  -6  10  14      343.41      380.76     57.07 o 
  -5  10  14     3445.63     3506.29    113.19 o 
  -4  10  14        6.30       24.32     31.38 o 
  -3  10  14     2604.85     2555.44     53.74 o 
  -2  10  14      785.46      854.26     42.95 o 
  -1  10  14     1904.57     1831.92     47.61 o 
   0  10  14     3498.96     3489.46     76.85 o 
   1  10  14      544.20      515.29     41.26 o 
   2  10  14     4311.46     4419.01     80.98 o 
   3  10  14      589.88      699.96     36.96 o 
   4  10  14     2122.36     2067.28     71.82 o 
   5  10  14     1104.51     1158.13     80.89 o 
   6  10  14      597.59      545.94     49.99 o 
   7  10  14      950.63     1007.16     65.78 o 
   8  10  14       42.55       29.68     42.23 o 
  -7  11  14      729.33      922.96    458.58 o 
  -6  11  14     1655.64     1597.35    109.03 o 
  -5  11  14      150.61      143.62     59.62 o 
  -4  11  14     2500.55     2412.90    115.92 o 
  -3  11  14      144.82      124.92     46.14 o 
  -2  11  14     1884.53     1760.07     73.28 o 
  -1  11  14     1430.13     1498.70     45.34 o 
   0  11  14      691.57      751.17     87.18 o 
   1  11  14     3765.22     3736.11     98.84 o 
   2  11  14       47.20       75.65     23.71 o 
   3  11  14     2235.25     2361.42     71.50 o 
   4  11  14      821.70      968.04     66.94 o 
   5  11  14      517.60      427.17     58.64 o 
   6  11  14     1038.63     1139.09     81.09 o 
   7  11  14       28.68      -14.73     44.11 o 
  -4  12  14      123.03      102.52     47.13 o 
  -3  12  14      365.42      341.99     58.62 o 
  -2  12  14      442.26      402.38     83.67 o 
  -1  12  14      145.88       84.52     27.23 o 
   0  12  14      531.85      506.76     47.19 o 
   1  12  14      163.04      152.08     32.64 o 
   2  12  14      956.90      876.28    118.83 o 
   3  12  14        0.17      -10.24     31.25 o 
   4  12  14      918.47      838.19     74.90 o 
 -14   1  15       36.47       18.64     32.42 o 
 -13   1  15      246.76      169.41     42.96 o 
 -12   1  15      836.63      749.01     29.62 o 
 -11   1  15       19.54       16.78     28.33 o 
 -10   1  15     2500.72     2458.35     73.32 o 
  -9   1  15       11.27       -1.15     12.17 o 
  -8   1  15      522.50      591.31     30.46 o 
  -7   1  15     2506.14     2608.45     50.11 o 
  -6   1  15      151.96      141.56     19.07 o 
  -5   1  15     2433.51     2439.37     48.66 o 
  -4   1  15     3429.10     3241.53     60.55 o 
  -3   1  15      135.56      173.95     25.67 o 
  -2   1  15     2760.20     2864.88     52.95 o 
  -1   1  15     4120.18     4268.34     81.46 o 
   0   1  15       33.64       36.01     25.55 o 
   1   1  15        4.07       20.38     23.73 o 
   2   1  15      289.70      346.99     34.06 o 
   3   1  15       66.47       67.92     32.24 o 
   4   1  15        5.76        9.19     22.59 o 
   5   1  15     2265.04     2326.03     94.28 o 
   6   1  15     1443.06     1299.47     62.37 o 
   7   1  15      119.18      170.77     25.78 o 
   8   1  15     3069.14     3057.80     56.72 o 
   9   1  15      136.77      153.85     31.28 o 
  10   1  15     1432.97     1445.07     46.64 o 
  11   1  15     1053.74     1149.42     40.33 o 
  12   1  15        4.77        9.31     22.07 o 
  13   1  15      987.20     1011.08     59.82 o 
  14   1  15      447.60      430.46     52.41 o 
 -14   2  15      341.45      225.34     93.22 o 
 -13   2  15      708.13      804.08    120.37 o 
 -12   2  15      173.44      236.28     89.97 o 
 -11   2  15     1212.29     1151.04     56.45 o 
 -10   2  15       10.50        0.29     15.63 o 
  -9   2  15     1270.48     1348.95     35.28 o 
  -8   2  15      538.34      497.35     25.89 o 
  -7   2  15      339.36      378.23     21.62 o 
  -6   2  15     1040.62     1073.86     28.40 o 
  -5   2  15       85.26      107.58     19.56 o 
  -4   2  15     2736.70     2608.35     48.96 o 
  -3   2  15      652.03      673.12     38.77 o 
  -2   2  15      747.45      749.89     36.15 o 
  -1   2  15     1646.87     1523.46     51.66 o 
   0   2  15      319.00      314.20     30.28 o 
   1   2  15     2166.46     2123.76     56.21 o 
   2   2  15      777.45      808.09     43.56 o 
   3   2  15     3324.78     3248.61     81.62 o 
   4   2  15      313.78      293.00     41.42 o 
   5   2  15     2125.38     2120.36     56.72 o 
   6   2  15      423.04      381.88     28.87 o 
   7   2  15     2695.96     2677.21     50.98 o 
   8   2  15       28.60       60.86     17.79 o 
   9   2  15     2288.98     2298.53     51.52 o 
  10   2  15      451.04      409.20     28.69 o 
  11   2  15        8.73       15.51     22.73 o 
  12   2  15     1139.68     1176.55     70.62 o 
  13   2  15      126.48       93.08     39.48 o 
  14   2  15      353.83      349.12    110.85 o 
 -14   3  15      649.26      737.00     69.40 o 
 -13   3  15       30.93       12.71     36.18 o 
 -12   3  15      495.64      575.91     70.52 o 
 -11   3  15       28.38       45.39     75.79 o 
 -10   3  15      244.49      246.29     48.07 o 
  -9   3  15      317.66      369.42     42.83 o 
  -8   3  15     1376.84     1321.79     33.29 o 
  -7   3  15      183.47      211.43     13.54 o 
  -6   3  15     2445.42     2424.98     38.79 o 
  -5   3  15      928.57     1069.67     34.01 o 
  -4   3  15     2386.09     2467.23     56.76 o 
  -3   3  15     8168.02     8157.75    112.82 o 
  -2   3  15      564.84      700.90     39.25 o 
  -1   3  15    12812.93    12581.18    174.51 o 
   0   3  15     1750.29     1756.83     53.95 o 
   1   3  15     4748.70     4878.86     99.03 o 
   2   3  15    14111.10    14451.72    209.19 o 
   3   3  15        4.64       39.16     32.33 o 
   4   3  15    10911.56    11137.55    164.36 o 
   5   3  15      328.16      336.53     37.65 o 
   6   3  15     5183.86     5291.52     85.45 o 
   7   3  15     2017.77     2186.05     60.06 o 
   8   3  15       45.79       40.43     23.70 o 
   9   3  15      164.75      204.56     32.28 o 
  10   3  15        0.75        1.26     21.18 o 
  11   3  15      936.48     1032.21     80.15 o 
  12   3  15        4.91        7.80     50.64 o 
  13   3  15      180.44      229.72     56.65 o 
 -13   4  15      981.02     1031.71     94.63 o 
 -12   4  15       11.70        7.99     42.35 o 
 -11   4  15     1016.17      896.89     88.76 o 
 -10   4  15       22.75       38.91     32.38 o 
  -9   4  15     1632.54     1736.89     91.16 o 
  -8   4  15       44.19       19.89     30.51 o 
  -7   4  15     5208.48     5267.56    176.91 o 
  -6   4  15     4420.42     4346.66     59.72 o 
  -5   4  15     3316.18     3499.58     59.11 o 
  -4   4  15     8728.90     8255.56    121.93 o 
  -3   4  15      111.06      123.33     21.61 o 
  -2   4  15     8340.22     8530.55    130.26 o 
  -1   4  15       31.52       12.58     26.79 o 
   0   4  15    10849.13    10737.37    172.15 o 
   1   4  15     1478.90     1471.06     51.10 o 
   2   4  15     3198.80     3305.82     88.45 o 
   3   4  15     6142.69     5980.95     96.94 o 
   4   4  15        4.03       -8.19     20.65 o 
   5   4  15     4377.94     4447.16     91.43 o 
   6   4  15      307.98      315.99     20.22 o 
   7   4  15     2838.24     2822.65     56.03 o 
   8   4  15     1368.22     1368.01     39.52 o 
   9   4  15      834.64      791.93     36.16 o 
  10   4  15     2804.64     2852.01    109.16 o 
  11   4  15       79.00       52.38     43.09 o 
  12   4  15     1364.15     1479.96     90.07 o 
  13   4  15       36.11       39.45     56.94 o 
 -13   5  15     1096.43     1020.06    121.45 o 
 -12   5  15     2807.20     3225.55    216.99 o 
 -11   5  15      104.69      150.94     53.06 o 
 -10   5  15     3485.55     3471.14    224.32 o 
  -9   5  15     1289.09     1468.60     78.52 o 
  -8   5  15     4631.74     4698.13    161.51 o 
  -7   5  15     5134.65     5255.10    146.85 o 
  -6   5  15      671.86      521.39     56.57 o 
  -5   5  15     8684.85     8544.68    147.47 o 
  -4   5  15      131.98      101.81     32.31 o 
  -3   5  15     7998.93     8185.86    113.11 o 
  -2   5  15      815.56      853.91     29.86 o 
  -1   5  15     2518.26     2659.33     68.84 o 
   0   5  15        4.45       20.35     23.12 o 
   1   5  15     4345.72     4526.38     83.99 o 
   2   5  15      236.23      216.27     27.22 o 
   3   5  15     1383.41     1294.60     49.35 o 
   4   5  15     2212.70     2347.49     85.93 o 
   5   5  15      448.80      510.53     48.09 o 
   6   5  15     3836.01     3732.13     55.74 o 
   7   5  15       80.82       78.00     18.12 o 
   8   5  15     4774.65     4822.43    113.15 o 
   9   5  15     2074.49     2086.46     77.70 o 
  10   5  15     2109.49     2084.00     95.54 o 
  11   5  15     3930.02     4064.54    156.79 o 
  12   5  15        2.20        6.91     41.75 o 
  13   5  15     2043.79     1989.06    114.61 o 
 -12   6  15      123.83      134.77     78.88 o 
 -11   6  15     1853.77     2169.13    176.91 o 
 -10   6  15       27.72       58.92     40.45 o 
  -9   6  15     2642.21     2782.69     98.31 o 
  -8   6  15      889.24      882.61     71.53 o 
  -7   6  15     3116.24     3105.89    141.27 o 
  -6   6  15     4661.15     4854.72    174.91 o 
  -5   6  15        2.83        6.07      6.83 o 
  -4   6  15     4360.99     4152.32     97.77 o 
  -3   6  15       36.48       28.41     19.57 o 
  -2   6  15     6954.33     7033.27    124.74 o 
  -1   6  15     1845.70     1792.56     57.49 o 
   0   6  15      295.54      241.94     37.06 o 
   1   6  15     2529.77     2526.81     73.19 o 
   2   6  15      624.74      645.00     53.23 o 
   3   6  15     2255.56     2311.67     81.77 o 
   4   6  15      270.34      265.69     36.98 o 
   5   6  15     5441.37     5443.39    112.70 o 
   6   6  15       38.18       48.02     14.92 o 
   7   6  15     3988.14     4142.16    161.72 o 
   8   6  15      821.41      878.82     78.07 o 
   9   6  15     2477.12     2485.56     93.50 o 
  10   6  15     2720.65     2834.42     92.51 o 
  11   6  15       89.97       74.10     42.11 o 
  12   6  15     1682.89     1593.69    129.90 o 
 -12   7  15      463.83      472.56    132.93 o 
 -11   7  15       20.24       12.64     81.58 o 
 -10   7  15      327.68      380.74     91.56 o 
  -9   7  15       54.79       63.51     39.39 o 
  -8   7  15      579.79      645.67     81.40 o 
  -7   7  15       71.73       65.30     50.74 o 
  -6   7  15     2657.78     2803.06    115.18 o 
  -5   7  15     2725.41     2776.87    151.34 o 
  -4   7  15      925.59      896.56     34.86 o 
  -3   7  15     3791.86     3705.71     94.47 o 
  -2   7  15       32.08        0.77     18.42 o 
  -1   7  15     2581.82     2493.45     68.80 o 
   0   7  15     2345.03     2521.24     70.45 o 
   1   7  15     3475.49     3462.25    100.10 o 
   2   7  15     5556.22     5390.22    116.48 o 
   3   7  15       79.81       62.85     21.12 o 
   4   7  15     4019.66     3935.62     77.85 o 
   5   7  15      261.67      233.54     27.81 o 
   6   7  15     2776.45     2889.96     87.62 o 
   7   7  15     1289.45     1536.90     74.79 o 
   8   7  15      386.48      407.02     46.99 o 
   9   7  15      674.80      850.72     64.33 o 
  10   7  15       97.98       81.69     39.78 o 
  11   7  15      211.97      184.90     70.43 o 
 -11   8  15      292.36      208.39     75.65 o 
 -10   8  15        0.67       -1.31     34.99 o 
  -9   8  15      332.41      339.70     69.09 o 
  -8   8  15       10.30       -7.67     40.95 o 
  -7   8  15      207.26      193.71     55.68 o 
  -6   8  15       22.64       41.02     42.49 o 
  -5   8  15      542.08      550.80     63.49 o 
  -4   8  15     1187.57     1147.29     33.71 o 
  -3   8  15       98.76       54.82     18.57 o 
  -2   8  15     2206.77     2220.38     53.46 o 
  -1   8  15      707.95      660.48     47.07 o 
   0   8  15     2088.14     2138.55     78.63 o 
   1   8  15     3174.23     3224.82     71.12 o 
   2   8  15      771.14      793.87     53.98 o 
   3   8  15     3685.67     3593.82     88.21 o 
   4   8  15      188.83      157.54     27.16 o 
   5   8  15     2465.90     2332.57     96.45 o 
   6   8  15      394.46      436.08     48.84 o 
   7   8  15      227.11      226.93     52.04 o 
   8   8  15      649.24      627.62     62.22 o 
   9   8  15       53.30       45.99     49.61 o 
  10   8  15      357.44      399.34     64.88 o 
 -10   9  15      676.73      447.80    295.45 o 
  -9   9  15      100.82      132.58     66.62 o 
  -8   9  15      464.07      388.23     63.80 o 
  -7   9  15      600.79      756.27     96.34 o 
  -6   9  15       19.33       21.07     38.93 o 
  -5   9  15      145.18       90.68     36.24 o 
  -4   9  15      338.53      474.82     50.11 o 
  -3   9  15      165.71      164.29     21.67 o 
  -2   9  15     1154.38     1214.42     44.28 o 
  -1   9  15       45.09       17.02     21.04 o 
   0   9  15      348.22      411.18     40.36 o 
   1   9  15       16.58       30.89     18.52 o 
   2   9  15       90.05       87.44     24.35 o 
   3   9  15      334.98      315.87     35.49 o 
   4   9  15        0.53        4.34     17.85 o 
   5   9  15      706.69      645.06     84.53 o 
   6   9  15      865.36      703.33     99.68 o 
   7   9  15       13.90       30.67     47.16 o 
   8   9  15      627.35      672.88     99.61 o 
   9   9  15      234.20      235.68     46.65 o 
  -8  10  15      794.24      439.02    135.77 o 
  -7  10  15       12.54       44.52     41.80 o 
  -6  10  15      497.80      522.89     67.08 o 
  -5  10  15       83.30      146.77     85.58 o 
  -4  10  15       65.76       85.18     36.39 o 
  -3  10  15      495.09      540.11     49.74 o 
  -2  10  15       28.35       26.62     15.94 o 
  -1  10  15      169.54      214.21     25.92 o 
   0  10  15       54.64       61.52     25.54 o 
   1  10  15       85.21      107.32     30.27 o 
   2  10  15        2.61       -7.59     15.66 o 
   3  10  15      147.72      194.09     40.86 o 
   4  10  15      118.97      144.47     45.53 o 
   5  10  15       16.09       -2.16     27.03 o 
   6  10  15       41.89       44.50     34.15 o 
   7  10  15      144.77      103.66     44.76 o 
   8  10  15        0.84      -14.57     37.57 o 
  -6  11  15       22.60        6.26     42.27 o 
  -5  11  15        3.91        9.15     53.84 o 
  -4  11  15       25.00      -26.82     43.43 o 
  -3  11  15       19.37       58.85     46.86 o 
  -2  11  15       54.32       42.82     57.17 o 
  -1  11  15       40.60       10.37     20.14 o 
   0  11  15        0.38       -8.00     27.77 o 
   1  11  15       25.33       21.08     22.70 o 
   2  11  15       10.31      -13.18     24.42 o 
   3  11  15      116.95       49.26     32.96 o 
   4  11  15       35.48       29.59     34.70 o 
   5  11  15      134.56       80.83     43.60 o 
   6  11  15       86.48      156.91     44.11 o 
  -3  12  15       80.84       40.86     55.38 o 
  -2  12  15       25.47       21.99     48.12 o 
  -1  12  15       58.55       65.72     58.88 o 
   0  12  15        0.31       -8.39     25.37 o 
   1  12  15        7.63       -4.01     23.90 o 
   2  12  15       76.95      107.07     37.03 o 
   3  12  15       49.88       15.04     32.26 o 
 -13   0  16      726.72      694.79     42.59 o 
 -12   0  16     1422.12     1446.45    103.35 o 
 -11   0  16      142.03       56.33     50.26 o 
 -10   0  16      780.05      821.91     53.09 o 
  -9   0  16     2021.74     1894.58     50.84 o 
  -8   0  16     3045.62     2875.96     96.49 o 
  -7   0  16      457.50      490.16     32.02 o 
  -6   0  16     1726.28     1859.75     51.75 o 
  -5   0  16      104.76      153.04     43.71 o 
  -4   0  16     7953.29     7938.49    146.41 o 
  -3   0  16     3603.51     3784.79     88.23 o 
  -2   0  16    21009.63    21516.38    407.78 o 
  -1   0  16    20442.04    19149.09    446.29 o 
   0   0  16      295.18      435.71    140.43 o 
   1   0  16    18378.12    18702.36    413.17 o 
   2   0  16     4634.69     4473.38    122.22 o 
   3   0  16     6294.40     5950.90    179.83 o 
   4   0  16     7700.25     7858.93    223.65 o 
   5   0  16      889.51     1069.32     75.80 o 
   6   0  16     5016.73     5065.80    175.90 o 
   7   0  16     2617.63     2637.08     79.96 o 
   8   0  16     1990.54     2024.65     84.04 o 
   9   0  16     2239.06     2209.60     72.39 o 
  10   0  16      159.93      143.02     51.79 o 
  11   0  16     1487.60     1526.00     87.38 o 
  12   0  16       22.00       -8.04     26.59 o 
  13   0  16      655.66      772.44     71.41 o 
  14   0  16      100.84       31.61     81.06 o 
 -14   1  16     1139.02     1026.99     70.11 o 
 -13   1  16      375.09      396.77     51.07 o 
 -12   1  16     1121.91     1022.42     55.67 o 
 -11   1  16      339.32      479.55     73.15 o 
 -10   1  16     1988.55     2023.19     59.87 o 
  -9   1  16     5279.33     5291.02     70.98 o 
  -8   1  16       53.61       38.40     16.80 o 
  -7   1  16     4891.49     5100.99     68.10 o 
  -6   1  16      145.14      143.74     22.16 o 
  -5   1  16     3965.27     4173.63     61.17 o 
  -4   1  16     4440.57     4492.89     72.11 o 
  -3   1  16     5036.21     5148.32     99.17 o 
  -2   1  16     6654.64     6521.33    100.67 o 
  -1   1  16     1377.78     1276.70     45.02 o 
   0   1  16     7160.64     7232.70    139.66 o 
   1   1  16      696.21      703.48     41.55 o 
   2   1  16     7290.84     6993.89    122.24 o 
   3   1  16     3478.21     3469.42     86.24 o 
   4   1  16     4610.90     4574.95    114.22 o 
   5   1  16     5548.24     5656.24     96.83 o 
   6   1  16      823.08      798.80     58.39 o 
   7   1  16     2936.20     2917.81     65.48 o 
   8   1  16       28.49        1.48     20.18 o 
   9   1  16     2354.57     2371.99     54.05 o 
  10   1  16      643.08      625.18     32.55 o 
  11   1  16     1339.90     1357.40     63.07 o 
  12   1  16     1076.66     1151.93     46.87 o 
  13   1  16      331.53      235.75     41.67 o 
 -14   2  16        6.37       49.44     42.55 o 
 -13   2  16     1263.64     1364.18     87.54 o 
 -12   2  16      311.61      342.46     96.05 o 
 -11   2  16     2685.07     2448.20    208.32 o 
 -10   2  16     4918.87     4895.66    137.78 o 
  -9   2  16       37.48       54.61     22.44 o 
  -8   2  16     4525.45     4282.65     87.57 o 
  -7   2  16     1119.83     1086.36     34.17 o 
  -6   2  16     3999.56     4248.78     67.88 o 
  -5   2  16     6217.27     6050.62    100.22 o 
  -4   2  16      756.37      720.26     31.14 o 
  -3   2  16     6050.83     6223.52    111.14 o 
  -2   2  16      142.23      180.15     22.76 o 
  -1   2  16     2404.37     2453.15     63.58 o 
   0   2  16     1177.56     1336.55     57.76 o 
   1   2  16     1703.63     1821.82     62.48 o 
   2   2  16      552.22      598.35     75.68 o 
   3   2  16      325.54      358.44     65.57 o 
   4   2  16      530.84      526.24     96.44 o 
   5   2  16     1477.40     1464.93     56.20 o 
   6   2  16      999.85      982.58     42.22 o 
   7   2  16     1952.58     1811.49     50.75 o 
   8   2  16     3486.83     3421.46     75.16 o 
   9   2  16       62.14       49.39     23.33 o 
  10   2  16     2977.93     2995.02     74.75 o 
  11   2  16      394.98      460.56     36.29 o 
  12   2  16     1207.26     1264.87     89.00 o 
  13   2  16     2302.40     2178.96    115.05 o 
 -13   3  16      168.36      165.76     57.14 o 
 -12   3  16      763.27      834.88     80.65 o 
 -11   3  16      622.02      704.79     75.79 o 
 -10   3  16      245.85      245.50     63.02 o 
  -9   3  16     2226.84     1912.11    329.57 o 
  -8   3  16        3.21        0.11     10.22 o 
  -7   3  16     2657.88     2624.81     79.38 o 
  -6   3  16      325.83      344.85     23.39 o 
  -5   3  16     1170.66     1302.94     42.59 o 
  -4   3  16     1639.01     1533.13     46.51 o 
  -3   3  16     2665.02     2781.10    100.60 o 
  -2   3  16     4513.20     4457.88     81.17 o 
  -1   3  16      567.64      627.95     48.18 o 
   0   3  16     2729.62     2649.92     63.39 o 
   1   3  16     1045.47      983.12     54.49 o 
   2   3  16     3258.57     3158.76     90.94 o 
   3   3  16      421.97      417.49     40.27 o 
   4   3  16     1931.47     1939.58     62.47 o 
   5   3  16     1352.53     1298.17     50.72 o 
   6   3  16      200.42      210.21     22.80 o 
   7   3  16     1769.26     1611.98     60.39 o 
   8   3  16       97.85      103.32     19.31 o 
   9   3  16     3157.98     3025.09     63.84 o 
  10   3  16       35.82       72.29     22.16 o 
  11   3  16      442.20      578.35     51.60 o 
  12   3  16      531.69      580.95     51.63 o 
  13   3  16      210.24      208.32     53.60 o 
 -13   4  16       38.87        2.00     49.78 o 
 -12   4  16      181.94       73.36     94.03 o 
 -11   4  16      279.87      152.39    102.94 o 
 -10   4  16        0.55       24.05     40.20 o 
  -9   4  16       20.37       37.22     40.35 o 
  -8   4  16        5.83       -6.85     72.95 o 
  -7   4  16       39.22       32.72      8.69 o 
  -6   4  16       93.69       87.63     15.38 o 
  -5   4  16      402.41      395.52     26.41 o 
  -4   4  16      309.56      265.06     30.91 o 
  -3   4  16      323.08      301.40     33.59 o 
  -2   4  16     2835.75     2936.52     77.85 o 
  -1   4  16     5126.70     4911.78    118.77 o 
   0   4  16      467.57      529.74     39.90 o 
   1   4  16      471.84      595.62     44.63 o 
   2   4  16     2754.91     2561.56     74.95 o 
   3   4  16     3611.15     3533.27     84.76 o 
   4   4  16     3292.81     3278.48     78.52 o 
   5   4  16       35.08       47.73     31.20 o 
   6   4  16     2558.28     2444.38     79.30 o 
   7   4  16     1791.32     1889.92     43.30 o 
   8   4  16      377.75      365.12     29.81 o 
   9   4  16       90.56      125.07     15.44 o 
  10   4  16        0.24       26.58     32.79 o 
  11   4  16      133.77      113.41     41.83 o 
  12   4  16       17.30       -5.42     33.98 o 
  13   4  16       26.94       -0.61     42.34 o 
 -13   5  16       29.57       -8.11     51.07 o 
 -12   5  16       16.05       32.66     84.10 o 
 -11   5  16       37.98       89.65     57.29 o 
 -10   5  16      352.51      306.83     65.49 o 
  -9   5  16        4.78       29.97     37.36 o 
  -8   5  16        1.34       -3.24     46.61 o 
  -7   5  16        1.03      -17.23     46.37 o 
  -6   5  16      281.98      240.89     50.43 o 
  -5   5  16      163.13      113.60     22.17 o 
  -4   5  16      248.17      253.55     23.35 o 
  -3   5  16       36.91       38.41     17.85 o 
  -2   5  16        3.52       38.36     27.20 o 
  -1   5  16      184.16      163.81     32.55 o 
   0   5  16      339.78      311.44     49.34 o 
   1   5  16      970.22     1033.79     59.78 o 
   2   5  16     1060.48      994.81     41.37 o 
   3   5  16      786.93     1025.17     89.75 o 
   4   5  16       10.57      -11.74     26.83 o 
   5   5  16       27.07       19.56     27.91 o 
   6   5  16      221.17      170.97     43.24 o 
   7   5  16        3.10       21.39     16.72 o 
   8   5  16        1.16       12.42     13.44 o 
   9   5  16        4.62       36.09     35.75 o 
  10   5  16        2.00       38.82     38.78 o 
  11   5  16       28.09      -35.90     51.57 o 
  12   5  16        0.02      -51.33     51.33 o 
 -12   6  16       40.11       40.74     51.65 o 
 -11   6  16        6.36      -35.44     57.13 o 
 -10   6  16       58.40       44.93     43.03 o 
  -9   6  16       96.10       75.07     45.07 o 
  -8   6  16      122.58      142.24    115.30 o 
  -7   6  16      273.79      224.24     53.87 o 
  -6   6  16       62.38       56.37     51.54 o 
  -5   6  16      298.94      308.06     12.82 o 
  -4   6  16      999.88     1040.11     80.18 o 
  -3   6  16       45.76       80.47     28.29 o 
  -2   6  16     2514.65     2463.49     78.95 o 
  -1   6  16     1579.97     1619.63     77.73 o 
   0   6  16      418.78      585.05     73.60 o 
   1   6  16     4450.63     4468.76    100.58 o 
   2   6  16      259.05      247.40     41.63 o 
   3   6  16     1892.62     2137.04     80.24 o 
   4   6  16     2253.09     2102.24     79.65 o 
   5   6  16        0.54       20.23     30.59 o 
   6   6  16     1356.76     1237.20     68.30 o 
   7   6  16      192.75      174.11     49.99 o 
   8   6  16      192.83      251.02     46.57 o 
   9   6  16      204.79      201.56     48.16 o 
  10   6  16        0.86        5.10     30.48 o 
  11   6  16       25.89       49.19     52.05 o 
  12   6  16       66.78       89.14     62.88 o 
 -11   7  16      173.48      147.12     64.07 o 
 -10   7  16       71.89      119.34     45.37 o 
  -9   7  16       75.40      107.16     49.59 o 
  -8   7  16        5.22       34.75     40.32 o 
  -7   7  16      133.50      145.09     49.05 o 
  -6   7  16       24.22       50.23     40.64 o 
  -5   7  16      680.92      737.37     93.62 o 
  -4   7  16        2.42        5.98     12.43 o 
  -3   7  16      850.40      754.90     50.50 o 
  -2   7  16      122.33      195.77     30.63 o 
  -1   7  16      141.54       95.76     37.56 o 
   0   7  16     2698.77     2613.11     70.14 o 
   1   7  16      131.46      114.12     40.34 o 
   2   7  16     1649.30     1609.86     72.01 o 
   3   7  16     1954.08     1916.75     71.20 o 
   4   7  16      235.42      160.83     30.65 o 
   5   7  16     2979.34     2829.80     68.77 o 
   6   7  16      164.07      110.91     32.79 o 
   7   7  16      689.98      728.22     61.27 o 
   8   7  16       90.48      101.75     42.08 o 
   9   7  16      308.50      373.78     49.72 o 
  10   7  16      580.70      603.69     57.76 o 
  11   7  16       55.86       84.65     47.46 o 
 -10   8  16     1227.78     1482.30    109.04 o 
  -9   8  16      216.53      237.91     94.56 o 
  -8   8  16     1903.86     2037.17    109.68 o 
  -7   8  16      182.25      170.24     48.42 o 
  -6   8  16     1899.50     2071.72    102.61 o 
  -5   8  16     1508.18     1593.45     88.98 o 
  -4   8  16      295.84      267.32     27.73 o 
  -3   8  16      479.49      533.08     32.54 o 
  -2   8  16      137.51      160.93     19.30 o 
  -1   8  16     1370.54     1395.21     51.02 o 
   0   8  16      269.11      226.07     46.03 o 
   1   8  16        7.66       -6.98     21.40 o 
   2   8  16      207.54      156.03     25.45 o 
   3   8  16      195.39      186.62     32.14 o 
   4   8  16      208.26      146.81     30.63 o 
   5   8  16      807.94      786.17     63.34 o 
   6   8  16      354.68      367.84     51.57 o 
   7   8  16      840.80      983.95     69.54 o 
   8   8  16      759.13      811.08     61.31 o 
   9   8  16       21.69       52.33     52.95 o 
  10   8  16      913.00      923.39    135.47 o 
  -9   9  16     2111.20     2635.32    246.56 o 
  -8   9  16      118.10      114.97     79.44 o 
  -7   9  16     2096.98     2253.96    170.17 o 
  -6   9  16      760.09      775.74     94.07 o 
  -5   9  16     1194.47     1233.14     78.59 o 
  -4   9  16     1477.31     1452.91     75.25 o 
  -3   9  16      124.24      125.01     18.67 o 
  -2   9  16     1738.82     1791.48     45.11 o 
  -1   9  16       67.02       26.05     18.51 o 
   0   9  16     1138.80     1167.50     49.85 o 
   1   9  16        9.45       18.15     20.22 o 
   2   9  16      274.38      276.67     46.76 o 
   3   9  16        9.57       15.66     25.34 o 
   4   9  16      581.00      604.25     50.94 o 
   5   9  16      167.81      191.34     44.97 o 
   6   9  16      221.13      328.53     47.20 o 
   7   9  16      782.18      845.45     77.09 o 
   8   9  16       59.85       54.72     44.75 o 
   9   9  16     1041.17     1150.64     72.84 o 
  -8  10  16      290.92      311.26    117.13 o 
  -7  10  16       11.36      -15.57     41.67 o 
  -6  10  16     1838.54     2068.86    113.50 o 
  -5  10  16      310.66      327.18     65.52 o 
  -4  10  16     1390.20     1375.21     99.69 o 
  -3  10  16      616.66      706.45     68.32 o 
  -2  10  16      885.93      840.33     36.59 o 
  -1  10  16     2690.47     2717.24     59.80 o 
   0  10  16       91.72      111.06     36.00 o 
   1  10  16     4429.09     4416.41     93.17 o 
   2  10  16      850.63      936.89     78.66 o 
   3  10  16     1490.04     1545.74     66.64 o 
   4  10  16     2087.74     2051.40     80.44 o 
   5  10  16       93.82       87.50     33.85 o 
   6  10  16     1423.43     1557.12     79.42 o 
   7  10  16       32.97       75.00     43.27 o 
  -5  11  16     1196.21     1430.57    116.14 o 
  -4  11  16      212.10      204.64     65.44 o 
  -3  11  16      886.89      992.90     90.36 o 
  -2  11  16     1532.14     1577.39    115.39 o 
  -1  11  16      153.24      139.49     28.34 o 
   0  11  16     2608.79     2511.81     67.25 o 
   1  11  16      134.34      170.51     44.96 o 
   2  11  16     2224.05     2148.38    113.85 o 
   3  11  16     1080.08     1277.22     68.32 o 
   4  11  16      359.87      327.87     45.17 o 
   5  11  16     1572.88     1721.30     76.04 o 
  -1  12  16      504.18      493.36    124.42 o 
   0  12  16       12.43       28.63     26.28 o 
   1  12  16      603.56      565.19    202.64 o 
 -13   1  17      155.14      139.01     42.55 o 
 -12   1  17      172.01      189.67     44.18 o 
 -11   1  17     1200.88     1138.77     42.20 o 
 -10   1  17      194.62      176.83     29.68 o 
  -9   1  17     2006.60     1997.91     59.33 o 
  -8   1  17      646.82      646.39     26.98 o 
  -7   1  17        1.20        5.88     20.40 o 
  -6   1  17     4309.84     4299.32     68.78 o 
  -5   1  17     1718.51     1717.68     42.46 o 
  -4   1  17     2207.00     2202.51     61.13 o 
  -3   1  17     6510.02     6534.55    105.06 o 
  -2   1  17     2239.44     2111.65     56.24 o 
  -1   1  17     2598.37     2626.34     62.42 o 
   0   1  17      541.45      517.35     34.29 o 
   1   1  17      197.38      229.83     33.90 o 
   2   1  17      183.52      166.76     31.02 o 
   3   1  17       15.82        9.49     40.99 o 
   4   1  17      169.20      189.68     35.40 o 
   5   1  17        4.81        7.22     23.13 o 
   6   1  17      697.68      712.78     53.29 o 
   7   1  17      287.92      289.90     26.22 o 
   8   1  17      197.25      216.80     36.90 o 
   9   1  17      663.65      647.40     52.39 o 
  10   1  17      650.61      693.85     43.64 o 
  11   1  17      114.63      100.74     24.05 o 
  12   1  17      730.72      794.16     55.41 o 
  13   1  17       94.97      111.82     53.42 o 
 -13   2  17        0.60      -18.24     37.69 o 
 -12   2  17      704.97      654.94     70.52 o 
 -11   2  17       62.85       84.70     43.77 o 
 -10   2  17      827.38      863.71    113.66 o 
  -9   2  17      449.12      408.00     84.86 o 
  -8   2  17      458.96      483.79     29.40 o 
  -7   2  17     1794.60     1800.91     53.70 o 
  -6   2  17       59.71       92.45     24.52 o 
  -5   2  17     2824.81     2872.74     55.70 o 
  -4   2  17      683.58      795.22     75.34 o 
  -3   2  17     2290.95     2381.50     56.24 o 
  -2   2  17     2539.83     2471.14     69.50 o 
  -1   2  17      190.14      194.67     27.05 o 
   0   2  17     2826.97     2933.35     69.67 o 
   1   2  17       23.65       35.98     22.94 o 
   2   2  17     4425.86     4319.35     96.20 o 
   3   2  17        9.47       25.19     34.96 o 
   4   2  17      964.11     1058.02     57.89 o 
   5   2  17       69.61       87.08     35.86 o 
   6   2  17      755.10      753.32     36.54 o 
   7   2  17     1365.04     1359.85     57.79 o 
   8   2  17        3.55       12.08     21.90 o 
   9   2  17       86.43      109.29     21.35 o 
  10   2  17       51.33       48.43     20.49 o 
  11   2  17      292.94      390.70     34.65 o 
  12   2  17      107.87       98.89     36.16 o 
  13   2  17      352.06      359.66     54.53 o 
 -13   3  17     1229.56     1035.09    152.79 o 
 -12   3  17      439.52      371.64    112.67 o 
 -11   3  17      306.58      148.10    107.20 o 
 -10   3  17      254.63      240.21     49.88 o 
  -9   3  17       18.90       30.67     20.57 o 
  -8   3  17       51.56       28.52     13.54 o 
  -7   3  17      176.76      161.57     19.12 o 
  -6   3  17      701.34      825.65     34.01 o 
  -5   3  17      174.72      225.16     36.16 o 
  -4   3  17     2338.32     2235.43     67.86 o 
  -3   3  17        8.99       29.28     20.09 o 
  -2   3  17     5221.50     5205.19     88.32 o 
  -1   3  17     1064.10     1171.23     54.66 o 
   0   3  17     1720.91     1732.72     50.64 o 
   1   3  17     4010.01     4177.16     91.27 o 
   2   3  17       54.27       71.97     28.32 o 
   3   3  17    14045.00    14007.03    273.42 o 
   4   3  17      698.58      735.86     47.28 o 
   5   3  17     5560.36     5522.14    108.28 o 
   6   3  17     4506.36     4685.15    107.31 o 
   7   3  17      226.89      190.15     32.17 o 
   8   3  17     3259.11     3296.71     73.40 o 
   9   3  17      160.41      202.08     30.45 o 
  10   3  17      669.03      836.20     51.38 o 
  11   3  17      546.73      573.19     51.48 o 
  12   3  17      408.87      372.88     44.90 o 
  13   3  17      205.33      244.47     56.13 o 
 -13   4  17        0.39       55.52     55.12 o 
 -12   4  17      718.73      699.52     86.33 o 
 -11   4  17      331.09      321.53     61.25 o 
 -10   4  17      684.06      626.66     95.40 o 
  -9   4  17     1022.61     1187.22    116.52 o 
  -8   4  17      244.21      259.47     54.67 o 
  -7   4  17     2564.93     2423.94    144.43 o 
  -6   4  17      307.38      340.89     21.53 o 
  -5   4  17     4026.37     3979.76     68.78 o 
  -4   4  17       66.01       96.01     17.96 o 
  -3   4  17     3781.30     3865.85     72.54 o 
  -2   4  17      697.81      716.08     35.57 o 
  -1   4  17     1262.01     1272.97     50.26 o 
   0   4  17      359.39      439.97     37.04 o 
   1   4  17     5556.11     5697.39    131.03 o 
   2   4  17     5886.36     5723.60    109.75 o 
   3   4  17     1315.17     1307.11     59.73 o 
   4   4  17     6195.23     6275.14    137.43 o 
   5   4  17     3275.28     3270.56     99.94 o 
   6   4  17     1619.20     1662.01     71.17 o 
   7   4  17     3321.52     3348.74     75.92 o 
   8   4  17        3.34        1.45     18.21 o 
   9   4  17     2069.60     2156.08     82.60 o 
  10   4  17      250.61      275.49     43.83 o 
  11   4  17     1446.69     1458.29     85.70 o 
  12   4  17      369.69      579.34    131.39 o 
 -12   5  17       18.03      -10.98     44.23 o 
 -11   5  17     1596.84     1773.46     98.31 o 
 -10   5  17      401.40      418.32     70.16 o 
  -9   5  17     1680.55     1793.84    146.31 o 
  -8   5  17     3564.61     3961.27    199.28 o 
  -7   5  17     1384.78     1435.72     99.58 o 
  -6   5  17     9313.88     8668.63    400.05 o 
  -5   5  17      942.77      899.22     36.33 o 
  -4   5  17     4293.12     4315.95     70.83 o 
  -3   5  17     2137.12     2085.42     53.70 o 
  -2   5  17     1739.73     1686.91     50.59 o 
  -1   5  17     3903.36     3765.63     77.92 o 
   0   5  17      242.05      171.54     31.85 o 
   1   5  17     2101.60     1995.62     64.79 o 
   2   5  17      135.26      157.13     32.89 o 
   3   5  17      296.83      395.46     46.94 o 
   4   5  17      416.71      443.90     50.25 o 
   5   5  17     1612.00     1675.82     74.90 o 
   6   5  17      908.66      994.90     58.93 o 
   7   5  17      580.06      503.30     44.59 o 
   8   5  17      876.76      911.68     63.29 o 
   9   5  17      319.75      307.25     52.21 o 
  10   5  17     3027.35     3262.88    102.11 o 
  11   5  17       15.83       59.54     40.92 o 
  12   5  17     2039.48     2022.78    103.94 o 
 -11   6  17      194.30      241.71     66.28 o 
 -10   6  17     1440.82     1587.87     94.35 o 
  -9   6  17     1326.56     1229.90     73.82 o 
  -8   6  17      943.50      976.06     92.48 o 
  -7   6  17     3501.68     3623.68    132.05 o 
  -6   6  17       28.42        1.21     32.64 o 
  -5   6  17     3537.10     3307.16    191.99 o 
  -4   6  17     1302.97     1346.83     54.79 o 
  -3   6  17     1739.63     1765.02     66.11 o 
  -2   6  17     2006.33     1868.17     71.86 o 
  -1   6  17        4.11       -5.69     28.28 o 
   0   6  17     2261.31     2226.46     67.27 o 
   1   6  17      195.72      199.63     34.28 o 
   2   6  17     3379.48     3176.09     72.55 o 
   3   6  17       38.46       44.35     29.96 o 
   4   6  17     2602.91     2700.43     88.30 o 
   5   6  17      289.26      330.95     53.23 o 
   6   6  17     1410.51     1354.21     76.11 o 
   7   6  17     1635.07     1643.74     87.19 o 
   8   6  17      496.33      393.41     66.90 o 
   9   6  17     1299.29     1247.40     85.95 o 
  10   6  17       81.99       31.07     43.09 o 
  11   6  17     1529.71     1536.80     91.65 o 
 -11   7  17      213.37      115.57    101.93 o 
 -10   7  17      374.60      337.05     57.71 o 
  -9   7  17       92.47       78.00     46.75 o 
  -8   7  17      744.28      805.04     65.98 o 
  -7   7  17       44.51       12.07     38.46 o 
  -6   7  17      831.12      867.82    106.59 o 
  -5   7  17       70.41       79.55     15.36 o 
  -4   7  17     1360.26     1285.44     56.71 o 
  -3   7  17        0.12      -16.90     25.82 o 
  -2   7  17     2851.35     2771.76     97.29 o 
  -1   7  17      990.73     1034.50     72.57 o 
   0   7  17     1543.32     1540.33     69.14 o 
   1   7  17     3703.01     3539.89    101.75 o 
   2   7  17      872.99      913.22     65.52 o 
   3   7  17     6144.58     6279.29    132.78 o 
   4   7  17     1365.99     1546.59     84.30 o 
   5   7  17     1496.17     1384.65     52.99 o 
   6   7  17     2455.74     2560.10     96.36 o 
   7   7  17      206.36      206.28     61.86 o 
   8   7  17     1911.64     1990.91     90.55 o 
   9   7  17      117.55      157.98     43.57 o 
  10   7  17      664.64      708.67     62.75 o 
 -10   8  17       83.60      102.74     59.89 o 
  -9   8  17      144.60      129.28     64.03 o 
  -8   8  17       21.31       38.43     48.37 o 
  -7   8  17      150.23      216.50     60.17 o 
  -6   8  17       37.08      -20.37     42.40 o 
  -5   8  17      232.70      283.14     58.04 o 
  -4   8  17       47.29       17.35     13.77 o 
  -3   8  17      589.95      593.42     39.47 o 
  -2   8  17      256.36      275.55     21.30 o 
  -1   8  17     1433.60     1416.22     56.61 o 
   0   8  17     1887.49     1986.64     57.17 o 
   1   8  17      693.99      764.68     46.86 o 
   2   8  17     3745.77     3645.39     74.29 o 
   3   8  17      105.39      150.97     34.65 o 
   4   8  17     1312.20     1427.32     77.62 o 
   5   8  17      441.30      486.27     55.30 o 
   6   8  17     1006.30      891.28     67.35 o 
   7   8  17      962.60     1102.80     74.38 o 
   8   8  17        2.31       28.31     35.00 o 
   9   8  17      652.31      690.77     74.47 o 
  -8   9  17      737.86      750.34     97.85 o 
  -7   9  17        3.09      -65.52     71.49 o 
  -6   9  17      355.02      263.62     91.61 o 
  -5   9  17      333.89      365.68     67.16 o 
  -4   9  17      194.43      207.51     52.76 o 
  -3   9  17     1076.26      980.80     59.00 o 
  -2   9  17        7.45       12.67     23.00 o 
  -1   9  17      801.96      848.57     41.91 o 
   0   9  17       69.42       71.93     23.99 o 
   1   9  17      286.91      257.71     30.31 o 
   2   9  17      153.40      103.28     38.28 o 
   3   9  17        0.02       -2.04     20.53 o 
   4   9  17        8.88      -12.27     34.91 o 
   5   9  17      117.12      107.62     42.93 o 
   6   9  17       49.06       92.14     43.54 o 
   7   9  17      100.13      159.66     62.76 o 
   8   9  17       94.18       60.00     48.33 o 
  -7  10  17      362.42      241.64     77.10 o 
  -6  10  17        7.60       14.52     40.71 o 
  -5  10  17      135.47      158.08     53.80 o 
  -4  10  17      317.65      233.76     77.62 o 
  -3  10  17       14.35        7.54     36.28 o 
  -2  10  17      154.03      123.57     23.15 o 
  -1  10  17        7.88       36.50     20.03 o 
   0  10  17       73.33      102.34     25.11 o 
   1  10  17      248.73      235.85     34.28 o 
   2  10  17      220.09      338.84     32.84 o 
   3  10  17       91.93       79.10     33.03 o 
   4  10  17      355.43      281.02     48.88 o 
   5  10  17       20.98       27.73     33.03 o 
   6  10  17       12.56       46.84     39.85 o 
  -4  11  17       62.46       35.42     53.43 o 
  -3  11  17       88.94       14.46     46.16 o 
  -2  11  17       32.27       42.79     50.71 o 
  -1  11  17      100.80       38.56     34.37 o 
   0  11  17       41.83       31.91     23.88 o 
   1  11  17       12.68       32.08     28.62 o 
   2  11  17       26.53       27.92     29.96 o 
   3  11  17        2.99       42.60     44.56 o 
   4  11  17       69.17       36.79     36.16 o 
 -12   0  18       55.84       57.96     31.61 o 
 -11   0  18      865.68      895.67     57.14 o 
 -10   0  18      215.52      239.92     32.34 o 
  -9   0  18     1107.45     1107.27     70.90 o 
  -8   0  18     5207.44     5408.61    109.28 o 
  -7   0  18      480.99      580.97     58.90 o 
  -6   0  18      176.44      121.19     31.79 o 
  -5   0  18     1332.43     1322.69     60.67 o 
  -4   0  18     2986.29     3060.69     79.96 o 
  -3   0  18      104.06      136.74     41.24 o 
  -2   0  18    11339.62    11243.55    254.62 o 
  -1   0  18        2.64       14.03     32.63 o 
   0   0  18     7537.31     7914.14    206.44 o 
   1   0  18     5336.57     5113.38    136.80 o 
   2   0  18     2599.17     2727.45    121.21 o 
   3   0  18     1985.96     1969.26    109.53 o 
   4   0  18      234.91      267.46     53.73 o 
   5   0  18     7804.51     7655.09    206.17 o 
   6   0  18     1600.05     1619.76    106.99 o 
   7   0  18     4555.11     4674.72    114.03 o 
   8   0  18     5936.18     5464.44    139.48 o 
   9   0  18      276.11      309.57     55.78 o 
  10   0  18     5880.10     5804.46    139.74 o 
  11   0  18       71.43       37.86     55.18 o 
  12   0  18     1660.33     1509.64    102.54 o 
  13   0  18      285.45      429.19    126.45 o 
 -13   1  18      173.00      148.33     74.98 o 
 -12   1  18     1373.20     1557.10    130.91 o 
 -11   1  18       13.37       -5.36     26.95 o 
 -10   1  18     1469.17     1449.75     45.90 o 
  -9   1  18     1441.95     1399.12     39.01 o 
  -8   1  18      757.93      805.00     29.53 o 
  -7   1  18     1753.38     1803.93     49.55 o 
  -6   1  18     1191.37     1251.98     47.32 o 
  -5   1  18     4048.03     4073.42     83.10 o 
  -4   1  18       49.66      104.36     24.57 o 
  -3   1  18     5132.96     5165.59     98.19 o 
  -2   1  18       68.32       89.51     22.79 o 
  -1   1  18     3654.41     3719.15     79.98 o 
   0   1  18     1786.34     1953.27     59.35 o 
   1   1  18     2425.89     2363.55     69.80 o 
   2   1  18     5906.42     5650.73    116.31 o 
   3   1  18       85.17       74.48     31.61 o 
   4   1  18     5285.69     4880.42    105.53 o 
   5   1  18       24.00      -11.15     21.80 o 
   6   1  18     3098.93     3135.00     70.70 o 
   7   1  18     1083.31     1165.26     45.94 o 
   8   1  18     1214.44     1229.91     63.29 o 
   9   1  18     3132.49     3241.98     91.99 o 
  10   1  18      303.14      299.19     34.59 o 
  11   1  18     1684.70     1777.07     61.16 o 
  12   1  18        0.09       27.46     29.81 o 
  13   1  18      865.83     1008.84     72.35 o 
 -13   2  18      409.86      308.83    100.51 o 
 -12   2  18      398.22      239.12     55.12 o 
 -11   2  18      952.91      796.41    474.59 o 
 -10   2  18      480.93      521.33     56.97 o 
  -9   2  18     4481.28     4293.13    116.64 o 
  -8   2  18     1050.55     1052.94     31.28 o 
  -7   2  18     4253.22     4318.57     81.24 o 
  -6   2  18     4549.35     4655.27     78.42 o 
  -5   2  18      839.22      727.23     35.62 o 
  -4   2  18     8404.88     8572.15    136.97 o 
  -3   2  18      351.40      442.53     62.01 o 
  -2   2  18     6349.67     6310.76    117.24 o 
  -1   2  18     4495.72     4815.24     85.58 o 
   0   2  18      100.07      124.94     31.97 o 
   1   2  18     3306.05     3169.34     73.34 o 
   2   2  18       15.85       21.79     30.65 o 
   3   2  18     3684.83     3722.43     94.80 o 
   4   2  18        2.58       23.73     34.18 o 
   5   2  18      740.55      754.84     45.25 o 
   6   2  18      183.78      140.85     24.12 o 
   7   2  18     1137.36     1140.59     58.42 o 
   8   2  18       42.19       51.36     23.99 o 
   9   2  18     3064.34     2981.36     69.23 o 
  10   2  18     1325.92     1317.25     56.02 o 
  11   2  18      386.98      290.74     40.44 o 
  12   2  18      714.81      783.59     54.14 o 
 -12   3  18      625.29      682.09     79.03 o 
 -11   3  18       14.70       -0.19     46.40 o 
 -10   3  18      832.32      981.12     72.55 o 
  -9   3  18      108.11       82.85     17.33 o 
  -8   3  18     1227.23     1192.92     34.75 o 
  -7   3  18      474.78      481.19     75.05 o 
  -6   3  18     1397.75     1435.86     34.84 o 
  -5   3  18     1798.10     1887.21     47.73 o 
  -4   3  18       62.65       93.44     27.63 o 
  -3   3  18     2896.56     2951.65     62.60 o 
  -2   3  18      405.98      394.87     35.27 o 
  -1   3  18     2280.88     2365.47     67.95 o 
   0   3  18     3160.10     3289.97     75.88 o 
   1   3  18       48.69       30.23     26.75 o 
   2   3  18     1608.70     1594.32     67.86 o 
   3   3  18      654.68      596.62     51.71 o 
   4   3  18      953.31      887.79     60.86 o 
   5   3  18       14.10       42.92     29.65 o 
   6   3  18     1104.34     1173.38     57.70 o 
   7   3  18      266.61      286.03     37.65 o 
   8   3  18      661.48      657.23     42.92 o 
   9   3  18        5.12       19.03     23.74 o 
  10   3  18      227.10      192.61     40.33 o 
  11   3  18      331.86      285.17     51.66 o 
  12   3  18        0.21        8.88     35.62 o 
 -12   4  18       29.35       -8.11     79.03 o 
 -11   4  18      294.04      262.85     77.61 o 
 -10   4  18      783.87      884.08     86.73 o 
  -9   4  18       86.80      120.37     39.67 o 
  -8   4  18       26.35       57.04     42.61 o 
  -7   4  18      229.15      190.30     14.68 o 
  -6   4  18      113.68      144.68     20.59 o 
  -5   4  18        5.80        3.67     15.93 o 
  -4   4  18        7.11       -2.67     12.92 o 
  -3   4  18        9.87       18.90     14.87 o 
  -2   4  18      107.26       82.00     24.96 o 
  -1   4  18       82.59       61.24     32.35 o 
   0   4  18     3108.96     3118.36     82.51 o 
   1   4  18      327.96      299.90     41.31 o 
   2   4  18     2186.96     2034.90     83.29 o 
   3   4  18     4473.63     4187.03    101.93 o 
   4   4  18     1088.66     1081.52     56.87 o 
   5   4  18     3060.38     2934.88    108.88 o 
   6   4  18      245.28      203.67     38.70 o 
   7   4  18     1192.44     1207.47     45.75 o 
   8   4  18     1407.20     1276.48     48.10 o 
   9   4  18       56.77       97.36     39.63 o 
  10   4  18      526.50      580.04     51.12 o 
  11   4  18      249.57      228.61     47.50 o 
  12   4  18       25.27       55.10     42.72 o 
 -12   5  18        2.20       48.93     77.41 o 
 -11   5  18      206.81      300.34     77.61 o 
 -10   5  18        1.96       19.07     42.76 o 
  -9   5  18       24.42       42.10     48.27 o 
  -8   5  18        1.98        0.57     41.03 o 
  -7   5  18        1.03        7.86     66.26 o 
  -6   5  18        0.99      -14.90     20.42 o 
  -5   5  18      258.35      244.83     18.76 o 
  -4   5  18       72.63       79.13     18.13 o 
  -3   5  18        0.34       -2.07     20.90 o 
  -2   5  18      686.45      655.51     44.68 o 
  -1   5  18        0.09        7.99     20.18 o 
   0   5  18      277.94      280.57     45.72 o 
   1   5  18        8.55       -3.03     26.32 o 
   2   5  18       64.30       29.57     26.19 o 
   3   5  18       54.07       56.89     34.17 o 
   4   5  18     1057.58      996.86     49.29 o 
   5   5  18      453.06      462.87     60.28 o 
   6   5  18        8.51      -10.12     27.27 o 
   7   5  18      176.42      168.60     28.17 o 
   8   5  18       55.29       72.35     42.93 o 
   9   5  18       87.69      144.68     44.82 o 
  10   5  18        9.70        9.41     35.04 o 
  11   5  18       29.98       31.14     49.85 o 
 -11   6  18      108.49      143.09     48.16 o 
 -10   6  18        4.62       63.15     58.84 o 
  -9   6  18       16.34       63.90     56.83 o 
  -8   6  18       22.98        3.21     43.99 o 
  -7   6  18       89.01       59.99     44.98 o 
  -6   6  18      193.49      191.22     65.32 o 
  -5   6  18      110.39       82.11     21.67 o 
  -4   6  18      136.31      178.80     33.26 o 
  -3   6  18      548.26      527.44     49.46 o 
  -2   6  18      135.96       79.72     27.02 o 
  -1   6  18      476.94      571.48     44.23 o 
   0   6  18     1165.08     1148.17     46.08 o 
   1   6  18      105.07       75.57     28.57 o 
   2   6  18     1759.10     1799.07     64.26 o 
   3   6  18      456.17      428.52     41.39 o 
   4   6  18      379.35      385.19     43.21 o 
   5   6  18     1178.59     1374.51    109.24 o 
   6   6  18        5.65        4.55     37.03 o 
   7   6  18      441.78      454.51     50.70 o 
   8   6  18      260.92      230.54     49.64 o 
   9   6  18        5.10        1.57     38.10 o 
  10   6  18      287.97      347.24     58.85 o 
  11   6  18      229.37      255.87     58.77 o 
 -10   7  18      456.65      497.91     85.51 o 
  -9   7  18        8.12      -29.44     43.82 o 
  -8   7  18      141.44      163.05     47.72 o 
  -7   7  18      208.79      201.64     48.00 o 
  -6   7  18       45.77       63.63     80.59 o 
  -5   7  18        4.63        2.42     46.66 o 
  -4   7  18      287.00      283.49     57.74 o 
  -3   7  18        4.95       15.28     17.78 o 
  -2   7  18      478.66      563.09     40.35 o 
  -1   7  18     1429.12     1385.83     57.52 o 
   0   7  18      483.48      514.03     65.09 o 
   1   7  18     1001.33     1024.96     71.08 o 
   2   7  18     1147.76     1219.80     64.70 o 
   3   7  18      391.48      349.79     64.94 o 
   4   7  18     1667.65     1817.38     73.93 o 
   5   7  18       19.48       14.81     30.99 o 
   6   7  18     1169.03     1157.90     67.14 o 
   7   7  18        6.23      -23.54     50.30 o 
   8   7  18      305.21      279.07     68.73 o 
   9   7  18      520.73      539.76     63.85 o 
  10   7  18        2.93       32.25     43.87 o 
  -9   8  18     1119.95     1011.25    119.54 o 
  -8   8  18       99.07      125.53     73.15 o 
  -7   8  18     1040.73      962.53    102.08 o 
  -6   8  18     1532.38     1554.97     98.85 o 
  -5   8  18       86.70       81.83     42.12 o 
  -4   8  18     2069.88     2202.77     95.08 o 
  -3   8  18       87.79       49.79     38.41 o 
  -2   8  18     1565.16       27.36     27.57 o 
  -1   8  18     1217.32     1328.83     56.50 o 
   0   8  18      142.70       70.27     30.13 o 
   1   8  18     1291.46     1334.04     53.91 o 
   2   8  18        0.09        6.61     27.88 o 
   3   8  18      274.59      302.33     28.94 o 
   4   8  18       34.12       63.63     26.47 o 
   5   8  18      389.09      355.31     60.13 o 
   6   8  18       25.66       38.64     44.27 o 
   7   8  18      345.03      437.81     59.25 o 
   8   8  18       10.13       12.38     42.19 o 
   9   8  18      432.59      334.61     55.53 o 
  -8   9  18     1339.61     1529.06    149.03 o 
  -7   9  18      833.16     1033.31    104.15 o 
  -6   9  18     1235.02     1349.42    142.66 o 
  -5   9  18     2318.22     2438.30    168.82 o 
  -4   9  18       16.35        5.88     36.80 o 
  -3   9  18     2115.36     2382.71    140.98 o 
  -2   9  18      221.45      257.06     25.77 o 
  -1   9  18     2423.55     2314.98     58.72 o 
   0   9  18     1676.45     1629.88     51.74 o 
   1   9  18      238.66      235.99     34.04 o 
   2   9  18      874.99      855.20     56.21 o 
   3   9  18       14.75       23.71     21.38 o 
   4   9  18      359.06      327.11     67.91 o 
   5   9  18       70.82       86.03     42.48 o 
   6   9  18      480.22      650.92     59.78 o 
   7   9  18      113.88      107.55     47.30 o 
  -6  10  18      460.97      379.85     66.50 o 
  -5  10  18      657.57      672.90     78.97 o 
  -4  10  18     1018.10     1154.08    118.20 o 
  -3  10  18       50.56       57.20     51.78 o 
  -2  10  18      967.20     1060.38     82.94 o 
  -1  10  18       41.05        2.25     24.10 o 
   0  10  18     1609.63     1587.05     68.13 o 
   1  10  18      507.06      617.92     52.89 o 
   2  10  18      863.64      831.30     54.62 o 
   3  10  18     1900.17     2029.84     84.36 o 
   4  10  18       17.98       28.82     34.30 o 
   5  10  18     1726.55     1771.16     74.35 o 
   6  10  18      342.30      360.12     75.42 o 
  -3  11  18      485.48      524.71    100.00 o 
  -2  11  18       16.34       28.22     44.29 o 
  -1  11  18     1042.90      919.13    141.73 o 
   0  11  18      127.39      119.16     38.74 o 
   1  11  18     1302.48     1198.67    106.94 o 
   2  11  18      835.93     1019.47     69.10 o 
 -12   1  19       59.19        0.81     50.66 o 
 -11   1  19       87.51        6.89     54.71 o 
 -10   1  19     1218.97     1276.82     44.11 o 
  -9   1  19      193.84      201.25     45.86 o 
  -8   1  19      360.84      378.73     29.40 o 
  -7   1  19     1530.79     1605.57     42.66 o 
  -6   1  19      193.33      185.55     23.56 o 
  -5   1  19     1853.89     2007.75     63.47 o 
  -4   1  19     2192.71     2142.36     49.57 o 
  -3   1  19      312.44      375.51     36.38 o 
  -2   1  19     2145.40     2112.45     65.73 o 
  -1   1  19      924.92      814.36    108.10 o 
   0   1  19      848.66      998.55     44.22 o 
   1   1  19      701.88      553.19     56.64 o 
   2   1  19      420.60      402.67     42.68 o 
   3   1  19     1241.99     1126.16     81.63 o 
   4   1  19      372.47      326.03     50.41 o 
   5   1  19      474.37      421.91     37.75 o 
   6   1  19      444.26      478.15     36.86 o 
   7   1  19      244.91      237.54     33.40 o 
   8   1  19        0.88        1.00     20.00 o 
   9   1  19        3.67      -10.42     23.41 o 
  10   1  19      305.04      296.64     34.60 o 
  11   1  19       57.18       51.04     25.93 o 
  12   1  19        9.53      -31.11     38.66 o 
 -12   2  19      156.35      214.39     91.59 o 
 -11   2  19      364.44      377.28     49.96 o 
 -10   2  19     1047.09     1155.39     58.07 o 
  -9   2  19      136.87       89.50     21.07 o 
  -8   2  19      632.70      740.68     40.87 o 
  -7   2  19        6.65        6.17     13.20 o 
  -6   2  19     1863.29     1938.14     42.36 o 
  -5   2  19      113.07      104.80     21.31 o 
  -4   2  19     1751.45     1826.04     50.79 o 
  -3   2  19     1417.59     1364.23     61.25 o 
  -2   2  19      104.77       92.33     33.92 o 
  -1   2  19     1881.64     2007.61     61.70 o 
   0   2  19       60.27       49.30     30.92 o 
   1   2  19      674.00      753.46     52.90 o 
   2   2  19      483.47      507.10     51.12 o 
   3   2  19      486.93      504.23     44.71 o 
   4   2  19      321.55      303.67     49.29 o 
   5   2  19        0.54       -9.59     23.27 o 
   6   2  19      889.84      940.99     47.05 o 
   7   2  19       39.62       56.83     22.15 o 
   8   2  19      469.20      477.35     33.93 o 
   9   2  19       13.10       19.74     28.79 o 
  10   2  19      207.39      168.77     29.66 o 
  11   2  19      309.57      421.30     62.67 o 
  12   2  19      236.21      172.54     79.84 o 
 -12   3  19      382.99      328.68     68.09 o 
 -11   3  19     1697.47     1781.29     78.45 o 
 -10   3  19      110.80      200.35    118.34 o 
  -9   3  19      613.40      671.16     94.03 o 
  -8   3  19      361.96      341.48     24.49 o 
  -7   3  19      227.72      269.86     24.95 o 
  -6   3  19      215.22      175.35     21.89 o 
  -5   3  19      445.93      468.92     36.35 o 
  -4   3  19       79.83       78.86     20.26 o 
  -3   3  19      542.22      547.90     54.05 o 
  -2   3  19       72.62       87.81     26.72 o 
  -1   3  19     1000.02      942.09     58.82 o 
   0   3  19     2122.94     2128.28     65.33 o 
   1   3  19      311.99      292.26     41.71 o 
   2   3  19     7087.17     7010.05    139.52 o 
   3   3  19     1680.54     1464.65     70.48 o 
   4   3  19     4205.12     3969.85     95.12 o 
   5   3  19     3842.45     3901.17     94.53 o 
   6   3  19     1116.40     1033.01    143.38 o 
   7   3  19     5046.64     4931.25     88.93 o 
   8   3  19     1202.87     1302.13     46.23 o 
   9   3  19      827.16      855.96     42.20 o 
  10   3  19      924.82      950.61     71.35 o 
  11   3  19      224.65      154.22     54.35 o 
  12   3  19      897.25      933.12     93.56 o 
 -12   4  19      773.23      922.42     96.86 o 
 -11   4  19       16.06      -12.39     38.47 o 
 -10   4  19     1305.83     1423.90    101.52 o 
  -9   4  19       15.23       18.91     39.92 o 
  -8   4  19     1666.76     1756.43     81.50 o 
  -7   4  19      465.66      395.46     23.69 o 
  -6   4  19     1958.58     1797.05     53.70 o 
  -5   4  19      656.68      716.95     38.51 o 
  -4   4  19      447.40      525.53     29.79 o 
  -3   4  19      971.03      992.10     41.62 o 
  -2   4  19      731.88      669.84     32.97 o 
  -1   4  19     3817.40     3789.58     95.49 o 
   0   4  19       10.03       41.26     28.37 o 
   1   4  19     3000.64     3107.32     75.76 o 
   2   4  19      531.30      615.17     48.08 o 
   3   4  19     4098.19     3835.14    236.34 o 
   4   4  19     3802.53     3584.06     95.84 o 
   5   4  19      558.19      600.84     44.86 o 
   6   4  19     2735.43     2776.10     89.45 o 
   7   4  19       39.92       36.76     18.93 o 
   8   4  19     1358.43     1398.47     51.91 o 
   9   4  19      491.97      495.26     66.26 o 
  10   4  19     1854.67     1793.26     79.51 o 
  11   4  19     1032.67     1205.18    112.74 o 
 -11   5  19      416.72      389.40     59.74 o 
 -10   5  19      597.91      697.61     89.77 o 
  -9   5  19     2123.49     2243.11    121.03 o 
  -8   5  19       30.10       82.15     43.10 o 
  -7   5  19     4328.58     4413.97    184.40 o 
  -6   5  19      504.27      465.03     49.92 o 
  -5   5  19     3101.10     2993.04     73.52 o 
  -4   5  19     3394.99     3359.97     82.57 o 
  -3   5  19      462.26      450.84     38.28 o 
  -2   5  19     8275.21     8276.98    133.55 o 
  -1   5  19     1032.41     1057.00     47.50 o 
   0   5  19     2241.87     2337.53     66.89 o 
   1   5  19     1985.95     2144.77     64.99 o 
   2   5  19     1746.55     1761.31     82.31 o 
   3   5  19     2550.27     2639.05     83.00 o 
   4   5  19       26.91       58.32     29.95 o 
   5   5  19      622.70      786.72     55.92 o 
   6   5  19        9.42        4.13     30.05 o 
   7   5  19      650.56      587.21     39.63 o 
   8   5  19       11.08       59.09     35.18 o 
   9   5  19      858.27     1039.58     65.45 o 
  10   5  19      139.19       91.80     41.03 o 
  11   5  19      935.23      813.66     77.38 o 
 -10   6  19      715.17      865.45     70.35 o 
  -9   6  19       71.40       86.32     59.32 o 
  -8   6  19     1794.21     1980.26    167.77 o 
  -7   6  19        0.37       17.77     48.21 o 
  -6   6  19     2649.15     2670.13    117.35 o 
  -5   6  19     1892.94     1805.95     63.62 o 
  -4   6  19     1194.22     1139.10     45.53 o 
  -3   6  19     2637.42     2444.99    139.68 o 
  -2   6  19      374.38      316.15     33.86 o 
  -1   6  19     4495.46     4607.80     92.02 o 
   0   6  19     1649.22     1537.13     53.39 o 
   1   6  19     2981.72     2499.35    220.48 o 
   2   6  19     1760.72     1831.30     63.72 o 
   3   6  19      564.05      538.94     49.54 o 
   4   6  19     1025.36     1092.67     68.79 o 
   5   6  19       41.41        4.39     25.92 o 
   6   6  19     1348.41     1304.67     73.99 o 
   7   6  19       26.24       39.46     37.82 o 
   8   6  19      703.32      704.65     85.66 o 
   9   6  19       89.14       92.66     58.31 o 
  10   6  19      425.73      360.93     65.70 o 
  -9   7  19      796.31      870.50    105.93 o 
  -8   7  19      187.40      172.85     49.26 o 
  -7   7  19      560.54      528.91     89.11 o 
  -6   7  19      530.04      624.80    113.88 o 
  -5   7  19       28.86       11.29     54.92 o 
  -4   7  19      102.70      126.15     46.88 o 
  -3   7  19      674.98      661.91     50.92 o 
  -2   7  19      402.46      363.33     48.19 o 
  -1   7  19      384.14      457.63     61.28 o 
   0   7  19     1576.26     1499.56     71.88 o 
   1   7  19       78.07       80.67     36.70 o 
   2   7  19     1837.40     1862.71     83.47 o 
   3   7  19      492.01      522.89     72.09 o 
   4   7  19      669.43      711.54     70.09 o 
   5   7  19     1905.02     1941.67     98.87 o 
   6   7  19       39.66       25.57     37.06 o 
   7   7  19     2055.39     1984.83     86.66 o 
   8   7  19      215.51      235.49     64.80 o 
   9   7  19      789.38      869.32     69.44 o 
  -8   8  19      317.43      279.72     70.74 o 
  -7   8  19      222.05      148.61    107.09 o 
  -6   8  19       76.65       44.31     67.88 o 
  -5   8  19      285.79      307.53     55.08 o 
  -4   8  19       72.29       82.65     45.36 o 
  -3   8  19      316.12      303.76     21.60 o 
  -2   8  19      172.21      121.16     31.58 o 
  -1   8  19      609.22      547.28    103.25 o 
   0   8  19       59.39       90.27     28.97 o 
   1   8  19     1332.43     1359.09     55.70 o 
   2   8  19       94.89      140.02     29.44 o 
   3   8  19     1238.64     1311.72    104.09 o 
   4   8  19      731.48      764.41     35.70 o 
   5   8  19      330.66      312.02     53.50 o 
   6   8  19      863.79     1009.03     67.82 o 
   7   8  19        1.56       11.29     38.60 o 
   8   8  19      726.51      788.27     82.59 o 
  -7   9  19      317.56      353.45     99.50 o 
  -6   9  19       51.82      -16.73     52.56 o 
  -5   9  19       89.56       88.22     78.61 o 
  -4   9  19      577.95      377.18    176.18 o 
  -3   9  19       13.77      -11.25     63.21 o 
  -2   9  19      791.35      797.80     47.88 o 
  -1   9  19       95.74       69.70     26.51 o 
   0   9  19      531.21      458.60     49.06 o 
   1   9  19      944.72      913.42     52.03 o 
   2   9  19        7.26       -5.37     35.41 o 
   3   9  19      331.02      301.75     46.64 o 
   4   9  19      176.71      229.56     55.03 o 
   5   9  19        2.71      -38.69     38.69 o 
   6   9  19       14.77       22.45     49.19 o 
   7   9  19       92.08      105.37    151.17 o 
  -5  10  19       63.74       71.30     51.44 o 
  -4  10  19        5.22      -80.70     88.80 o 
  -3  10  19      291.37      248.80     60.36 o 
  -2  10  19      100.90       53.74     47.47 o 
  -1  10  19       81.69       48.30     27.42 o 
   0  10  19       45.68       19.15     25.73 o 
   1  10  19        3.43       -4.91     25.41 o 
   2  10  19      282.91      252.39     39.13 o 
   3  10  19      285.91      243.15     42.23 o 
   4  10  19        7.50      -33.39     37.44 o 
 -11   0  20     1387.30     1323.25    117.13 o 
 -10   0  20      339.58      313.11     53.19 o 
  -9   0  20     4838.69     4822.70    105.12 o 
  -8   0  20       22.96       -3.36     25.83 o 
  -7   0  20     3052.64     3062.91     94.88 o 
  -6   0  20       52.26       71.00     32.90 o 
  -5   0  20     1631.14     1698.38     72.56 o 
  -4   0  20     1607.07     1578.00     62.95 o 
  -3   0  20      238.85      314.40     68.25 o 
  -2   0  20      411.55      436.24     55.53 o 
  -1   0  20     2083.38     2069.88    130.88 o 
   0   0  20      318.13      188.81     52.49 o 
   1   0  20     1549.89     1517.34    131.09 o 
   2   0  20     4642.78     4603.24    141.98 o 
   3   0  20       39.04       31.20     39.97 o 
   4   0  20     4378.19     4198.20    174.04 o 
   5   0  20     1729.92     1651.95    124.12 o 
   6   0  20     4153.69     4340.77    126.41 o 
   7   0  20     5757.18     5585.38    160.67 o 
   8   0  20      104.73      127.01     48.47 o 
   9   0  20     5581.35     5490.24    153.02 o 
  10   0  20      886.51      853.81     79.19 o 
  11   0  20     2058.31     1932.14    106.94 o 
  12   0  20      593.76      545.49     69.91 o 
 -12   1  20      185.94      173.46     46.61 o 
 -11   1  20      432.50      317.80    101.32 o 
 -10   1  20      136.93      144.89     30.58 o 
  -9   1  20      509.85      566.84     36.98 o 
  -8   1  20     3326.12     3275.46     67.82 o 
  -7   1  20       47.49       42.06     18.02 o 
  -6   1  20     3383.37     3384.11     65.79 o 
  -5   1  20       18.83        3.90     19.92 o 
  -4   1  20     2955.45     2912.88     66.66 o 
  -3   1  20     2272.73     2344.44     71.99 o 
  -2   1  20     1340.80     1250.26     50.06 o 
  -1   1  20     2129.61     1989.93     68.24 o 
   0   1  20      247.30      210.87     34.09 o 
   1   1  20     3619.99     3554.47     96.95 o 
   2   1  20       16.52       31.75     26.81 o 
   3   1  20     3788.36     3596.86     99.49 o 
   4   1  20      727.54      778.80     72.54 o 
   5   1  20     1877.54     1703.60     64.60 o 
   6   1  20     1976.86     1946.44     56.35 o 
   7   1  20      230.81      239.64     36.44 o 
   8   1  20     1995.14     1929.52     64.76 o 
   9   1  20        2.06        8.61     22.78 o 
  10   1  20     2770.84     2925.95     83.96 o 
  11   1  20      144.50      185.53     31.72 o 
  12   1  20      291.50      305.06     74.55 o 
 -12   2  20      334.38      310.85     60.79 o 
 -11   2  20        9.45       47.92     29.61 o 
 -10   2  20     1266.31     1268.61    152.99 o 
  -9   2  20      143.78      134.98     41.45 o 
  -8   2  20     1112.68     1127.92     68.73 o 
  -7   2  20     3073.19     3028.72     56.29 o 
  -6   2  20      618.65      619.70     31.29 o 
  -5   2  20     4738.14     4887.44     85.05 o 
  -4   2  20     1103.33     1117.41     42.96 o 
  -3   2  20     1719.20     1565.68     50.13 o 
  -2   2  20     3194.88     3281.73     68.65 o 
  -1   2  20      672.99      585.11     39.76 o 
   0   2  20     6232.41     5990.39    118.06 o 
   1   2  20      351.75      369.84     40.48 o 
   2   2  20     4639.41     4571.34    108.98 o 
   3   2  20     2596.27     2510.46     77.40 o 
   4   2  20      724.35      656.92     69.78 o 
   5   2  20     1607.68     1703.49     74.22 o 
   6   2  20       30.22        7.86     20.32 o 
   7   2  20      392.97      483.69     35.12 o 
   8   2  20        4.04       -2.08     22.77 o 
   9   2  20      356.70      390.93     32.04 o 
  10   2  20      103.59       80.77     26.18 o 
  11   2  20      331.08      244.33     64.13 o 
 -11   3  20      308.01      255.73     62.82 o 
 -10   3  20      120.38       85.40     45.06 o 
  -9   3  20      209.56      193.03     60.59 o 
  -8   3  20       71.66       84.35     19.03 o 
  -7   3  20      214.04      188.54     20.79 o 
  -6   3  20      711.67      695.65     31.64 o 
  -5   3  20        8.17       27.34     16.70 o 
  -4   3  20      765.39      753.37     52.78 o 
  -3   3  20     1434.58     1420.55     56.62 o 
  -2   3  20       88.14       78.89     27.10 o 
  -1   3  20     1419.36     1443.03     51.91 o 
   0   3  20        0.47       23.09     22.46 o 
   1   3  20     1314.72     1254.31     58.96 o 
   2   3  20      113.77       85.92     43.96 o 
   3   3  20      883.76      919.74     57.80 o 
   4   3  20      115.52      106.53     41.40 o 
   5   3  20      261.50      248.68     44.13 o 
   6   3  20      284.16      297.30     47.95 o 
   7   3  20       45.93       58.09     25.44 o 
   8   3  20      645.53      695.41     53.06 o 
   9   3  20        0.53        2.87     27.80 o 
  10   3  20      233.94      252.74     53.77 o 
  11   3  20      247.32      234.97     78.32 o 
 -11   4  20      308.60      282.12     52.01 o 
 -10   4  20        4.65       -1.61     42.35 o 
  -9   4  20      502.60      803.91    201.22 o 
  -8   4  20      236.35      281.69     49.69 o 
  -7   4  20      133.19      109.59     35.29 o 
  -6   4  20      874.67      891.81     30.25 o 
  -5   4  20      156.35      168.44     27.66 o 
  -4   4  20      322.23      306.44     27.98 o 
  -3   4  20      142.42      147.47     30.36 o 
  -2   4  20       41.45       23.10     24.06 o 
  -1   4  20       18.58       -1.62     22.82 o 
   0   4  20        0.14       49.31     30.21 o 
   1   4  20      642.57      754.96     51.00 o 
   2   4  20      417.65      456.53     45.42 o 
   3   4  20      626.29      622.26     76.19 o 
   4   4  20     1956.02     1956.03     71.32 o 
   5   4  20       36.49       36.02     30.77 o 
   6   4  20      275.22      299.18     45.75 o 
   7   4  20      345.24      325.64     28.20 o 
   8   4  20       23.33       25.71     30.74 o 
   9   4  20      789.84      874.18     65.97 o 
  10   4  20      128.41      119.75     49.66 o 
  11   4  20      132.39      116.64     72.23 o 
 -10   5  20      170.85       84.98     45.52 o 
  -9   5  20       63.56        1.95     33.66 o 
  -8   5  20        3.80        6.83     35.50 o 
  -7   5  20       39.20       28.69     63.43 o 
  -6   5  20        0.42       23.23     13.71 o 
  -5   5  20       88.28       83.48     15.78 o 
  -4   5  20      739.03      743.48     35.45 o 
  -3   5  20       20.60       63.09     19.53 o 
  -2   5  20       40.49       34.85     25.74 o 
  -1   5  20       48.90       52.94     30.21 o 
   0   5  20      183.77      130.55     37.38 o 
   1   5  20      973.83      889.15     48.22 o 
   2   5  20       13.60       30.11     28.29 o 
   3   5  20      113.22       86.76     36.63 o 
   4   5  20       66.53       61.17     29.15 o 
   5   5  20      188.91      149.54     36.68 o 
   6   5  20       92.99       95.65     43.62 o 
   7   5  20        8.84       11.33     33.02 o 
   8   5  20      106.04      144.45     44.58 o 
   9   5  20        8.88       25.76     34.22 o 
  10   5  20       85.49       83.74     56.76 o 
 -10   6  20      122.24       88.16     74.77 o 
  -9   6  20       54.38       93.66     50.06 o 
  -8   6  20       12.59       -5.32     43.56 o 
  -7   6  20       19.70       62.53     56.98 o 
  -6   6  20      249.00      220.72    106.59 o 
  -5   6  20      690.65      741.39     96.86 o 
  -4   6  20       36.78       67.09     33.00 o 
  -3   6  20      146.26      189.67     40.79 o 
  -2   6  20      483.54      503.30     38.55 o 
  -1   6  20        1.13       -6.84     23.17 o 
   0   6  20       25.14       46.11     31.59 o 
   1   6  20      410.39      385.56     65.10 o 
   2   6  20      113.18      163.63     35.99 o 
   3   6  20     1120.62     1038.22    105.14 o 
   4   6  20      597.50      596.45     70.77 o 
   5   6  20        8.99       11.14     28.64 o 
   6   6  20      337.39      323.97     46.60 o 
   7   6  20      272.93      269.49     48.51 o 
   8   6  20       17.33        3.14     37.35 o 
   9   6  20      281.45      315.15     61.20 o 
  -9   7  20      291.01      202.75    107.93 o 
  -8   7  20      248.06      240.75     64.28 o 
  -7   7  20        1.72       13.22     43.10 o 
  -6   7  20      512.74      545.48     90.21 o 
  -5   7  20       66.87       15.30     52.95 o 
  -4   7  20        4.60       76.01     64.13 o 
  -3   7  20       40.34       44.72     24.11 o 
  -2   7  20       33.46       62.49     36.65 o 
  -1   7  20       82.44      108.77     34.13 o 
   0   7  20      284.28      294.21     38.91 o 
   1   7  20      416.53      330.35     55.64 o 
   2   7  20      159.21      144.93     40.06 o 
   3   7  20      796.37      857.80    137.71 o 
   4   7  20        2.38       22.84     32.78 o 
   5   7  20      543.05      510.28     65.30 o 
   6   7  20      111.75      154.50     49.09 o 
   7   7  20      337.79      257.75     56.23 o 
   8   7  20      404.05      293.23     81.85 o 
  -8   8  20      356.38      277.52    109.43 o 
  -7   8  20      658.95      680.72    145.50 o 
  -6   8  20       73.93       69.20     69.71 o 
  -5   8  20     2139.83     2193.92    153.08 o 
  -4   8  20      286.61      316.84     72.73 o 
  -3   8  20     1532.07     1551.54    187.61 o 
  -2   8  20     1332.25     1365.68     58.30 o 
  -1   8  20      571.96      635.72     62.18 o 
   0   8  20     2399.57     2343.35    140.98 o 
   1   8  20       69.73      100.26     37.10 o 
   2   8  20     1061.33      958.97    140.30 o 
   3   8  20      153.79      140.83     34.41 o 
   4   8  20      290.48      293.27     51.66 o 
   5   8  20      198.69      257.69     61.72 o 
   6   8  20      109.99       64.53     45.56 o 
   7   8  20      221.12      216.65     65.47 o 
  -6   9  20     1419.99     1696.34    156.03 o 
  -5   9  20        3.37       43.17     99.78 o 
  -4   9  20     1891.85     2045.66    135.27 o 
  -3   9  20      554.15      730.63    113.46 o 
  -2   9  20      979.40     1148.78    112.10 o 
  -1   9  20     1574.14     1563.13     67.61 o 
   0   9  20      259.52      262.98     55.53 o 
   1   9  20     1780.55     1928.12    100.38 o 
   2   9  20      193.85      244.75     47.35 o 
   3   9  20      857.61      967.06     70.49 o 
   4   9  20      603.46      704.20     79.01 o 
   5   9  20      229.47      167.64     47.39 o 
   6   9  20      793.58      930.93    145.09 o 
  -3  10  20      274.43      271.36     63.05 o 
  -2  10  20      192.41      180.35     59.15 o 
  -1  10  20      176.13      139.18     76.01 o 
   0  10  20      469.59      455.39     42.86 o 
   1  10  20      210.02      152.63     41.71 o 
   2  10  20      906.53     1053.64     55.60 o 
   3  10  20        0.37        9.62     32.68 o 
 -11   1  21       49.63       65.38     27.81 o 
 -10   1  21       21.73       40.82     26.37 o 
  -9   1  21      453.87      401.95     26.27 o 
  -8   1  21       48.12       54.07     25.39 o 
  -7   1  21        0.38        8.03     19.90 o 
  -6   1  21     1115.36     1108.59     45.51 o 
  -5   1  21      362.78      267.48     35.81 o 
  -4   1  21      531.38      565.99     35.26 o 
  -3   1  21      881.34      913.20     42.21 o 
  -2   1  21      195.81      217.75     31.61 o 
  -1   1  21     1841.71     1937.37     59.24 o 
   0   1  21     2572.75     2296.73     79.70 o 
   1   1  21       79.24       76.21     29.58 o 
   2   1  21     1725.40     1862.28     94.16 o 
   3   1  21      252.38      224.82     44.11 o 
   4   1  21      381.38      479.57     75.15 o 
   5   1  21      708.36      662.05     49.79 o 
   6   1  21      186.42      153.02     33.33 o 
   7   1  21      176.84      177.65     28.86 o 
   8   1  21      226.65      229.76     37.66 o 
   9   1  21       87.98       75.90     28.22 o 
  10   1  21       91.51       63.32     31.28 o 
  11   1  21       25.62       54.62     37.25 o 
 -11   2  21      272.49      246.92     40.33 o 
 -10   2  21        7.77       39.39     30.03 o 
  -9   2  21      685.84      706.53     65.24 o 
  -8   2  21       30.64       51.67     26.14 o 
  -7   2  21      314.59      272.28     35.62 o 
  -6   2  21      176.79      181.35     24.29 o 
  -5   2  21      593.59      658.45     64.00 o 
  -4   2  21      670.24      664.11     65.09 o 
  -3   2  21        6.56      -15.60     24.24 o 
  -2   2  21      884.73      879.77     41.02 o 
  -1   2  21      891.41      906.99     44.52 o 
   0   2  21      163.05      130.50     32.72 o 
   1   2  21     1331.67     1350.70     62.54 o 
   2   2  21        1.72      -11.64     36.63 o 
   3   2  21     1102.10     1069.35     58.96 o 
   4   2  21       16.08       -9.95     35.46 o 
   5   2  21      617.30      686.14     50.18 o 
   6   2  21       60.99       21.15     21.26 o 
   7   2  21     1111.80     1171.51     50.54 o 
   8   2  21     1081.90     1115.91     66.81 o 
   9   2  21       14.07        4.35     19.62 o 
  10   2  21       59.01       51.19     35.83 o 
  11   2  21        0.18       94.00     43.91 o 
 -11   3  21       28.80       20.21     32.58 o 
 -10   3  21     2313.72     2278.06     92.79 o 
  -9   3  21     2145.18     2193.87    142.99 o 
  -8   3  21      126.33      112.99     48.97 o 
  -7   3  21     1230.07     1200.21     64.17 o 
  -6   3  21        7.55       22.81     19.62 o 
  -5   3  21      675.76      701.83     31.93 o 
  -4   3  21        5.70       26.29     20.22 o 
  -3   3  21      735.23      687.97     66.45 o 
  -2   3  21      341.90      320.50     52.69 o 
  -1   3  21      163.60      119.91     27.27 o 
   0   3  21      113.01       96.51     34.67 o 
   1   3  21      622.11      530.82     54.63 o 
   2   3  21      354.79      318.40     39.39 o 
   3   3  21     1972.19     1990.26     77.80 o 
   4   3  21     1193.27     1185.29     64.10 o 
   5   3  21      410.59      422.60     51.79 o 
   6   3  21     2375.65     2308.25     89.60 o 
   7   3  21      274.95      355.11     34.26 o 
   8   3  21     1794.40     1733.17     70.68 o 
   9   3  21     1240.29     1216.62    113.08 o 
  10   3  21      148.92      152.62     48.33 o 
 -10   4  21      273.28      260.90     52.69 o 
  -9   4  21      972.73      996.44     73.41 o 
  -8   4  21      926.40      943.18     70.15 o 
  -7   4  21      684.22      573.07     74.21 o 
  -6   4  21     2039.21     2004.67     55.14 o 
  -5   4  21       11.79        8.05     21.41 o 
  -4   4  21     1204.45     1175.07     44.11 o 
  -3   4  21      121.07      130.73     23.52 o 
  -2   4  21     3108.94     3111.14     79.40 o 
  -1   4  21      949.42     1011.95    107.51 o 
   0   4  21     1393.87     1475.69     70.94 o 
   1   4  21      239.87      327.48     39.39 o 
   2   4  21      666.68      753.31     52.49 o 
   3   4  21     1357.42     1434.91     85.88 o 
   4   4  21      143.64      118.95     40.51 o 
   5   4  21     1661.82     1742.48     66.12 o 
   6   4  21       54.52       55.44     37.79 o 
   7   4  21     1423.05     1372.45     62.47 o 
   8   4  21      973.32      982.38     60.92 o 
   9   4  21      364.14      320.97     53.23 o 
  10   4  21     1094.11     1110.84    100.74 o 
 -10   5  21      500.07      658.97     69.44 o 
  -9   5  21       22.05       17.19     46.00 o 
  -8   5  21     1200.13     1426.40     87.16 o 
  -7   5  21      260.98      242.63     54.97 o 
  -6   5  21     2060.16     2287.33    130.49 o 
  -5   5  21     3161.67     2990.71     86.71 o 
  -4   5  21      277.62      301.70     40.41 o 
  -3   5  21     4352.71     4337.31    104.89 o 
  -2   5  21      297.14      329.55     31.34 o 
  -1   5  21     7295.53     7344.40    132.95 o 
   0   5  21     4421.50     4278.88    106.72 o 
   1   5  21      428.93      384.56     43.51 o 
   2   5  21     2662.52     2634.02     95.92 o 
   3   5  21       99.38      141.34     36.61 o 
   4   5  21     1672.25     1885.67     72.88 o 
   5   5  21      483.53      563.56     54.34 o 
   6   5  21      552.30      615.13     58.73 o 
   7   5  21      964.93     1006.63     64.90 o 
   8   5  21       52.85       47.13     37.44 o 
   9   5  21      350.57      387.16     55.18 o 
  -9   6  21      567.11      682.97     75.84 o 
  -8   6  21      491.30      407.99     87.95 o 
  -7   6  21      620.35      654.98     93.22 o 
  -6   6  21      815.78     1088.31    106.41 o 
  -5   6  21      549.62      658.62     92.38 o 
  -4   6  21     3131.81     3101.21     93.34 o 
  -3   6  21       70.14       97.41     21.75 o 
  -2   6  21     4042.29     3953.25     96.76 o 
  -1   6  21     1388.58     1404.72     76.63 o 
   0   6  21      369.49      383.91     51.17 o 
   1   6  21     2024.86     1879.67    241.40 o 
   2   6  21      718.35      680.94     49.83 o 
   3   6  21     1727.70     1674.80     88.68 o 
   4   6  21      123.06      138.97     39.96 o 
   5   6  21      893.18      934.75     56.89 o 
   6   6  21      467.16      496.80     59.02 o 
   7   6  21      552.50      525.83     91.82 o 
   8   6  21      635.61      622.29     80.08 o 
   9   6  21       74.96       37.69     45.37 o 
  -8   7  21      215.54      168.61     76.14 o 
  -7   7  21      679.20      811.78    117.13 o 
  -6   7  21        4.21      -10.81     44.19 o 
  -5   7  21      641.59      758.71     85.20 o 
  -4   7  21      124.84       94.67     96.21 o 
  -3   7  21      381.88      369.70     47.59 o 
  -2   7  21        1.14       23.09     27.00 o 
  -1   7  21      463.94      425.18     55.13 o 
   0   7  21      230.47      239.38     40.21 o 
   1   7  21      374.87      342.91     46.14 o 
   2   7  21      725.24      830.28     66.77 o 
   3   7  21      256.94      232.46     57.42 o 
   4   7  21     1333.21     1426.39     81.78 o 
   5   7  21       15.77      -43.90     48.10 o 
   6   7  21     2019.18     2045.43    117.70 o 
   7   7  21      310.83      293.63     54.74 o 
   8   7  21      834.80      988.98    229.19 o 
  -7   8  21       22.26      -17.37     65.13 o 
  -6   8  21      561.82      519.54    145.68 o 
  -5   8  21      115.74       60.69     57.55 o 
  -4   8  21      177.75      122.73     77.56 o 
  -3   8  21      109.04      110.22     77.97 o 
  -2   8  21      140.02       97.91     39.46 o 
  -1   8  21      228.31      243.11     36.92 o 
   0   8  21       70.69       50.57     42.43 o 
   1   8  21      233.55      226.52     50.70 o 
   2   8  21      136.17      109.04     57.85 o 
   3   8  21      382.14      325.08     45.84 o 
   4   8  21       71.75       -0.16     32.97 o 
   5   8  21      562.87      604.34     72.91 o 
   6   8  21        7.08      -41.57     41.57 o 
  -5   9  21      225.96      237.31     77.45 o 
  -4   9  21        0.27      -16.70     53.66 o 
  -3   9  21      666.21      743.43     82.24 o 
  -2   9  21      143.91      185.24     69.25 o 
  -1   9  21      282.61      209.47     31.02 o 
   0   9  21      472.70      428.20     49.60 o 
   1   9  21       20.77       51.74     35.64 o 
   2   9  21      706.43      701.84     63.46 o 
   3   9  21      148.31      161.30     45.90 o 
   4   9  21      133.21       94.97     49.59 o 
 -10   0  22     1643.45     1656.70     67.68 o 
  -9   0  22        4.11      -19.08     32.02 o 
  -8   0  22     4108.94     3682.82    111.20 o 
  -7   0  22      620.49      781.86     78.70 o 
  -6   0  22      757.56      879.07    121.99 o 
  -5   0  22      983.59     1021.77     54.63 o 
  -4   0  22        0.89      -31.53     46.40 o 
  -3   0  22     1734.13     1693.74     71.76 o 
  -2   0  22      108.61       88.16     62.35 o 
  -1   0  22      125.86      156.39     72.95 o 
   0   0  22       98.36       66.49     47.99 o 
   1   0  22     1086.94     1150.29     78.91 o 
   2   0  22       64.68       41.12     74.78 o 
   3   0  22      596.11      510.52     68.73 o 
   4   0  22      293.79      229.82    104.00 o 
   5   0  22     1373.99     1248.39     97.51 o 
   6   0  22     1914.09     2026.18     91.17 o 
   7   0  22      185.36      171.68     60.87 o 
   8   0  22     2176.02     2294.97    110.91 o 
   9   0  22      129.21      155.50     50.37 o 
  10   0  22     1855.41     1767.04     93.33 o 
 -11   1  22      835.16      923.25     61.68 o 
 -10   1  22       96.67      120.77     49.04 o 
  -9   1  22     1606.71     1489.11     47.46 o 
  -8   1  22      401.28      417.54     26.52 o 
  -7   1  22     2305.65     2277.86     61.25 o 
  -6   1  22      597.18      620.97     38.08 o 
  -5   1  22      928.28     1034.71     55.20 o 
  -4   1  22     1375.75     1322.59     60.59 o 
  -3   1  22        2.97        8.78     21.29 o 
  -2   1  22     1379.91     1345.74     53.26 o 
  -1   1  22      267.50      278.98     37.26 o 
   0   1  22     3121.10     3202.05    108.82 o 
   1   1  22      177.62      118.75     36.91 o 
   2   1  22     2678.03     2659.20     98.87 o 
   3   1  22     2058.24     2071.48     77.78 o 
   4   1  22      154.77      151.26     43.82 o 
   5   1  22     1480.25     1497.32     95.18 o 
   6   1  22       14.30       33.04     27.90 o 
   7   1  22     1518.06     1627.75     61.27 o 
   8   1  22      246.92      233.05     39.15 o 
   9   1  22     1168.21     1175.16     65.99 o 
  10   1  22      755.18      767.33     62.59 o 
 -10   2  22        0.95        6.87     46.58 o 
  -9   2  22      470.59      576.20     66.87 o 
  -8   2  22      379.49      385.26     38.49 o 
  -7   2  22       12.16      -13.68     19.55 o 
  -6   2  22     2150.38     2171.89     50.28 o 
  -5   2  22      217.68      197.43     24.41 o 
  -4   2  22      998.67     1025.33     47.65 o 
  -3   2  22     1248.54     1329.87     52.01 o 
  -2   2  22      632.30      769.98     50.40 o 
  -1   2  22     5275.37     4972.91    110.26 o 
   0   2  22       15.98       46.97     34.88 o 
   1   2  22     3896.77     3895.00    104.05 o 
   2   2  22     3466.69     3597.35    103.85 o 
   3   2  22      315.73      266.03     59.02 o 
   4   2  22     3687.81     3873.79    116.83 o 
   5   2  22      320.43      339.25     51.39 o 
   6   2  22      893.56      819.88     74.58 o 
   7   2  22      529.36      668.66     39.67 o 
   8   2  22      122.46      139.07     34.77 o 
   9   2  22      122.27      123.73     28.96 o 
  10   2  22      194.48      239.75     60.62 o 
 -10   3  22       61.53       50.16     46.40 o 
  -9   3  22      442.71      277.11     87.95 o 
  -8   3  22       13.42      -63.90     64.10 o 
  -7   3  22      152.25      147.24     22.29 o 
  -6   3  22      381.33      425.95     61.77 o 
  -5   3  22      287.41      338.12     28.71 o 
  -4   3  22      870.53      909.72     46.58 o 
  -3   3  22       68.92       63.11     27.28 o 
  -2   3  22     2064.38     1956.07     83.00 o 
  -1   3  22      178.19      183.32     38.27 o 
   0   3  22     1649.45     1761.90     60.98 o 
   1   3  22      853.33      894.43     68.20 o 
   2   3  22      546.11      585.32     47.55 o 
   3   3  22     1136.41     1057.96     60.85 o 
   4   3  22       16.63       50.27     31.82 o 
   5   3  22      940.52      915.03     64.44 o 
   6   3  22       97.42      132.50     48.85 o 
   7   3  22      663.03      641.20     42.72 o 
   8   3  22      239.66      249.45     39.61 o 
   9   3  22      233.08      295.44     52.71 o 
  10   3  22      204.69      189.42     53.00 o 
 -10   4  22      475.66      421.98     73.43 o 
  -9   4  22      209.42      158.99     82.86 o 
  -8   4  22      177.18      200.80     61.91 o 
  -7   4  22      666.33      856.39     86.04 o 
  -6   4  22       16.62        6.96     22.08 o 
  -5   4  22      612.10      601.70     41.84 o 
  -4   4  22      385.20      401.87     44.52 o 
  -3   4  22       43.39       78.51     26.61 o 
  -2   4  22      261.91      341.75     85.08 o 
  -1   4  22       49.55       18.76     30.40 o 
   0   4  22       55.02       42.15     30.34 o 
   1   4  22        1.04        9.36     25.15 o 
   2   4  22      158.63      178.65     49.76 o 
   3   4  22      301.74      202.76     35.89 o 
   4   4  22       85.32       65.30     40.52 o 
   5   4  22      378.24      379.03     43.97 o 
   6   4  22       61.84       95.14     34.98 o 
   7   4  22       66.36      -15.36     30.49 o 
   8   4  22      387.79      370.03     54.05 o 
   9   4  22       15.77       43.02     63.17 o 
  -9   5  22       45.11       -7.44     37.89 o 
  -8   5  22       13.49       36.19     42.05 o 
  -7   5  22       95.57       11.54     47.69 o 
  -6   5  22       88.96      143.54     59.17 o 
  -5   5  22        8.04       32.53     23.71 o 
  -4   5  22        6.72        2.19     25.57 o 
  -3   5  22      172.98      171.98     25.71 o 
  -2   5  22        0.18       47.83     27.94 o 
  -1   5  22        1.12      -13.60     26.44 o 
   0   5  22        1.61       39.00     32.91 o 
   1   5  22       12.53      -19.62     30.11 o 
   2   5  22      783.73      782.66    114.70 o 
   3   5  22      124.66      116.03     45.07 o 
   4   5  22       26.65       34.92     32.74 o 
   5   5  22        0.19      -30.98     33.53 o 
   6   5  22      168.27      154.59     60.99 o 
   7   5  22        0.19      -30.52     37.80 o 
   8   5  22        0.34      -35.82     39.11 o 
   9   5  22       24.79       15.86     36.44 o 
  -8   6  22       77.89      108.54     53.64 o 
  -7   6  22      156.24      122.38    128.27 o 
  -6   6  22        0.05       19.87     76.15 o 
  -5   6  22      350.35      287.21     66.31 o 
  -4   6  22      308.47      242.43     39.66 o 
  -3   6  22       47.74       46.08     24.68 o 
  -2   6  22      174.06      126.62     31.92 o 
  -1   6  22       47.08        6.07     34.28 o 
   0   6  22        3.61        1.22     23.30 o 
   1   6  22      117.52      128.20     34.48 o 
   2   6  22       25.57       37.55     38.46 o 
   3   6  22       40.48       44.87     32.69 o 
   4   6  22      129.70       70.76     39.33 o 
   5   6  22       71.79       59.26     34.75 o 
   6   6  22      191.32      237.62     47.55 o 
   7   6  22      166.67      115.30     60.95 o 
   8   6  22      350.20      353.57     58.93 o 
  -7   7  22      427.85      473.13     78.84 o 
  -6   7  22      430.01      375.21     74.74 o 
  -5   7  22       19.76        2.80     54.55 o 
  -4   7  22      260.07      268.74     87.13 o 
  -3   7  22       38.39       56.99     26.35 o 
  -2   7  22       56.32       96.18     41.99 o 
  -1   7  22        0.46       -4.63     27.04 o 
   0   7  22      156.80      146.56     44.88 o 
   1   7  22        5.76       11.75     42.99 o 
   2   7  22      118.51      171.17     40.58 o 
   3   7  22        9.37      -13.51     49.16 o 
   4   7  22      371.13      373.59     53.02 o 
   5   7  22      234.49      248.39     60.60 o 
   6   7  22       82.75      106.24     61.00 o 
   7   7  22      211.36      136.97     73.06 o 
  -5   8  22      114.08      112.90     78.03 o 
  -4   8  22      967.72      992.56    117.13 o 
  -3   8  22      928.45     1297.63    303.96 o 
  -2   8  22      294.43      269.11     56.98 o 
  -1   8  22     2032.18     2085.37     73.76 o 
   0   8  22       60.96       86.85     34.19 o 
   1   8  22     1491.57     1456.41     72.08 o 
   2   8  22      664.09      611.53     74.37 o 
   3   8  22      343.75      384.34     57.22 o 
   4   8  22      874.69      901.34     74.32 o 
   5   8  22       30.32       39.46     54.68 o 
  -3   9  22      442.42      556.02     94.52 o 
  -2   9  22     1018.31     1081.36    134.04 o 
  -1   9  22       25.38        3.07     29.88 o 
   0   9  22     1348.23     1470.24     92.04 o 
   1   9  22      144.27      152.68     51.30 o 
   2   9  22      769.82      671.84     69.76 o 
 -10   1  23       32.31       22.57     34.23 o 
  -9   1  23        5.83      -27.39     27.39 o 
  -8   1  23      286.01      398.20     39.14 o 
  -7   1  23       75.66       76.28     27.27 o 
  -6   1  23       20.35       41.81     24.52 o 
  -5   1  23      392.35      356.51     43.97 o 
  -4   1  23      426.47      502.93     69.49 o 
  -3   1  23       14.32      -11.96     28.90 o 
  -2   1  23      710.41      763.03     78.62 o 
  -1   1  23     1150.31     1091.08     63.14 o 
   0   1  23      969.02     1008.14     60.32 o 
   1   1  23     3175.00     3136.38     87.75 o 
   2   1  23      134.50       77.51     37.95 o 
   3   1  23     1457.07     1532.08     85.81 o 
   4   1  23      309.77      345.28     58.81 o 
   5   1  23        9.40       38.01     33.58 o 
   6   1  23      543.04      510.51     44.39 o 
   7   1  23       79.62       61.11     38.12 o 
   8   1  23      243.29      175.72     42.78 o 
   9   1  23      227.25      209.52     43.09 o 
 -10   2  23      410.88      388.35    128.47 o 
  -9   2  23      517.09      528.55     87.46 o 
  -8   2  23        8.15       17.58     22.73 o 
  -7   2  23        3.41       -2.46     18.00 o 
  -6   2  23        0.57       20.60     20.00 o 
  -5   2  23      478.77      497.88     69.20 o 
  -4   2  23      128.49      154.94     31.76 o 
  -3   2  23      508.59      596.75     73.05 o 
  -2   2  23     1341.44     1421.61     60.38 o 
  -1   2  23        1.87      -39.55     39.55 o 
   0   2  23     1232.67     1260.26    144.72 o 
   1   2  23       16.27        0.34     33.81 o 
   2   2  23     1127.99     1124.16     61.25 o 
   3   2  23       47.93       70.92     39.18 o 
   4   2  23     1276.87     1326.74     76.71 o 
   5   2  23      508.04      473.17     46.80 o 
   6   2  23      291.65      230.07     37.49 o 
   7   2  23      767.98      736.23     44.83 o 
   8   2  23       35.50       54.79     27.81 o 
   9   2  23      238.82      250.49     44.74 o 
  -9   3  23      405.16      390.84     92.53 o 
  -8   3  23     1580.57     1548.78    101.23 o 
  -7   3  23       22.49       -9.65     26.06 o 
  -6   3  23     1846.57     1876.33     67.62 o 
  -5   3  23      721.21      709.67     63.88 o 
  -4   3  23      428.95      424.02     46.96 o 
  -3   3  23     1195.73     1208.72     55.76 o 
  -2   3  23      116.36      122.05     28.17 o 
  -1   3  23     1868.27     1830.98     62.87 o 
   0   3  23      191.85      205.10     35.26 o 
   1   3  23        2.43      -27.32     35.05 o 
   2   3  23       79.73       83.81     37.75 o 
   3   3  23      351.29      286.76     48.04 o 
   4   3  23       14.62       16.59     32.34 o 
   5   3  23      733.23      667.68     61.09 o 
   6   3  23      338.41      303.33     43.53 o 
   7   3  23      582.50      532.83     38.36 o 
   8   3  23     1127.94     1108.68     59.59 o 
   9   3  23       61.64        9.36     50.15 o 
  -9   4  23     1079.13     1182.05    100.40 o 
  -8   4  23       58.73       70.67     53.87 o 
  -7   4  23     1202.74     1313.71    140.39 o 
  -6   4  23        1.90      -11.65     38.52 o 
  -5   4  23     1881.53     1840.96     53.61 o 
  -4   4  23     1143.49     1110.99     53.53 o 
  -3   4  23      335.54      477.37     39.17 o 
  -2   4  23     1066.15     1180.69     70.84 o 
  -1   4  23      700.89      703.82     65.41 o 
   0   4  23     1256.04     1366.01     83.55 o 
   1   4  23       13.73       27.19     31.30 o 
   2   4  23      395.26      362.75     43.68 o 
   3   4  23      427.71      425.11     59.34 o 
   4   4  23      750.32      800.24     58.26 o 
   5   4  23      339.53      296.29     49.74 o 
   6   4  23      389.52      350.01     50.18 o 
   7   4  23      943.42      952.57     77.83 o 
   8   4  23        4.87       63.26     56.39 o 
  -8   5  23      539.63      513.02     69.34 o 
  -7   5  23      155.48      111.33     50.61 o 
  -6   5  23      792.35      960.81    200.82 o 
  -5   5  23       55.99       63.73     35.02 o 
  -4   5  23     2304.56     2321.66     80.86 o 
  -3   5  23      410.27      475.70     40.77 o 
  -2   5  23     2054.08     1957.16     60.28 o 
  -1   5  23     2225.11     2357.76     94.92 o 
   0   5  23       63.91       73.65     41.03 o 
   1   5  23     1716.82     1684.23    151.95 o 
   2   5  23        1.97       74.71     39.61 o 
   3   5  23     2051.45     2239.85     99.21 o 
   4   5  23     1916.21     1740.56    102.66 o 
   5   5  23      424.70      410.56     61.82 o 
   6   5  23     1628.84     1675.96     98.08 o 
   7   5  23        0.24       64.22     58.02 o 
   8   5  23     1041.17     1271.03    163.65 o 
  -7   6  23      622.01      846.99     84.58 o 
  -6   6  23       28.36       51.43     63.65 o 
  -5   6  23     1356.62     1263.54    120.80 o 
  -4   6  23       21.10       58.94     96.25 o 
  -3   6  23     1477.84     1450.14     55.12 o 
  -2   6  23      470.17      420.01     58.50 o 
  -1   6  23      805.01      754.78     50.05 o 
   0   6  23     2136.17     2021.50    116.89 o 
   1   6  23        0.14        0.47     27.09 o 
   2   6  23     1951.94     1791.31     73.83 o 
   3   6  23       72.83      117.55     44.33 o 
   4   6  23      804.59      978.34     63.85 o 
   5   6  23     1415.75     1472.99     78.28 o 
   6   6  23      101.70      130.38     63.05 o 
   7   6  23     1519.89     1560.06     99.46 o 
  -6   7  23     1024.31     1046.37    101.91 o 
  -5   7  23     1134.93     1385.10    114.29 o 
  -4   7  23      117.65      189.58    114.98 o 
  -3   7  23      929.10      885.78     96.24 o 
  -2   7  23        4.84      -16.28     26.20 o 
  -1   7  23      663.90      679.62     56.03 o 
   0   7  23      121.40      110.09     36.29 o 
   1   7  23      241.03      194.06     44.21 o 
   2   7  23        8.58       15.77     42.73 o 
   3   7  23      662.87      707.28     69.17 o 
   4   7  23       59.07       90.24     55.05 o 
   5   7  23      463.57      464.81     75.59 o 
  -4   8  23      808.36      885.10    105.42 o 
  -3   8  23        0.29      -34.52     99.27 o 
  -2   8  23      457.53      234.48    172.37 o 
  -1   8  23       24.40      -32.85     42.11 o 
   0   8  23      300.73      312.77     56.70 o 
   1   8  23       45.44       96.97     41.35 o 
   2   8  23      208.69      221.57     49.58 o 
   3   8  23        2.25        3.10     39.47 o 
  -9   0  24     1920.72     1897.77     85.77 o 
  -8   0  24     1639.27     1808.12    169.61 o 
  -7   0  24      419.88      338.01     71.27 o 
  -6   0  24     1952.80     2059.95     93.47 o 
  -5   0  24       61.65       47.51     39.31 o 
  -4   0  24     2448.89     2706.26    113.73 o 
  -3   0  24     2182.04     2215.16     90.08 o 
  -2   0  24      929.71     1047.55     69.84 o 
  -1   0  24     1447.02     1584.50    104.48 o 
   0   0  24       37.07      -37.15     40.51 o 
   1   0  24      189.57      154.54     89.82 o 
   2   0  24       47.73       39.92     44.38 o 
   3   0  24      392.75      350.33    114.03 o 
   4   0  24       53.58       23.91     45.96 o 
   5   0  24      827.37      964.52    163.33 o 
   6   0  24       25.55        5.74     30.41 o 
   7   0  24     1079.33     1172.35     91.48 o 
   8   0  24      212.55      155.43     70.64 o 
   9   0  24      464.71      409.15    104.97 o 
  -9   1  24      101.54      140.01     36.35 o 
  -8   1  24      890.54      886.93     40.00 o 
  -7   1  24     1323.03     1239.46     52.16 o 
  -6   1  24      275.51      248.81     40.18 o 
  -5   1  24     1192.10     1291.03     70.55 o 
  -4   1  24        0.16       -6.71     34.16 o 
  -3   1  24     1319.64     1337.65     63.31 o 
  -2   1  24      274.00      261.44     43.48 o 
  -1   1  24     2104.65     2173.62    109.92 o 
   0   1  24      823.85      818.94     52.25 o 
   1   1  24      424.92      478.51     55.94 o 
   2   1  24     1597.41     1760.12     72.71 o 
   3   1  24      141.07       96.26     40.53 o 
   4   1  24      476.14      469.33     53.23 o 
   5   1  24       93.43       94.55     37.08 o 
   6   1  24      754.08      823.70     55.40 o 
   7   1  24      465.00      473.13     45.17 o 
   8   1  24      197.01      197.21     43.22 o 
   9   1  24      343.21      362.09     59.45 o 
  -9   2  24       35.36        6.15     29.41 o 
  -8   2  24       98.46       96.43     50.86 o 
  -7   2  24      109.06       89.44     31.63 o 
  -6   2  24      249.11      167.86     27.86 o 
  -5   2  24      429.68      415.36     36.29 o 
  -4   2  24     1007.80     1027.19     59.03 o 
  -3   2  24       48.85       43.56     33.81 o 
  -2   2  24     1479.33     1453.79     61.67 o 
  -1   2  24       45.21       40.18     30.60 o 
   0   2  24     2889.88     2883.54     84.16 o 
   1   2  24     1982.11     1929.79     80.13 o 
   2   2  24      261.65      274.30     53.69 o 
   3   2  24     3297.64     3215.23    100.80 o 
   4   2  24      209.92      121.33     51.05 o 
   5   2  24     1627.67     1620.04     86.82 o 
   6   2  24      872.59      904.55     51.72 o 
   7   2  24      484.51      534.90     42.92 o 
   8   2  24     1210.83     1272.24    163.81 o 
  -9   3  24       55.85      115.51     65.66 o 
  -8   3  24       58.37       61.85     67.88 o 
  -7   3  24      274.64      472.20    173.87 o 
  -6   3  24        2.10        9.10     19.25 o 
  -5   3  24      425.09      369.48     36.53 o 
  -4   3  24       22.46       53.84     34.87 o 
  -3   3  24      605.47      689.23     59.70 o 
  -2   3  24       54.40       51.85     27.47 o 
  -1   3  24      750.09      819.51     48.38 o 
   0   3  24      663.51      573.44     78.20 o 
   1   3  24      461.21      424.62     57.77 o 
   2   3  24      795.44      661.04     56.92 o 
   3   3  24       71.73       91.69     47.13 o 
   4   3  24     1221.00     1203.33     66.62 o 
   5   3  24       54.55       73.41     38.60 o 
   6   3  24      618.10      402.01     83.23 o 
   7   3  24      182.03      161.53     32.12 o 
   8   3  24      107.07      128.91     50.57 o 
  -8   4  24      330.25      292.82     84.50 o 
  -7   4  24      104.67      126.21     61.37 o 
  -6   4  24      960.17      875.32     95.29 o 
  -5   4  24       16.59       38.40     22.72 o 
  -4   4  24      221.04      237.57     40.28 o 
  -3   4  24      232.76      249.44     36.24 o 
  -2   4  24      109.44       65.96     32.04 o 
  -1   4  24     1124.51     1121.39    114.66 o 
   0   4  24       35.64       80.54     34.76 o 
   1   4  24        9.90       36.15     34.23 o 
   2   4  24      128.37      151.06     43.62 o 
   3   4  24       23.51       28.13     34.33 o 
   4   4  24      105.37       72.47     42.03 o 
   5   4  24        0.57      -21.51     32.99 o 
   6   4  24       21.92       21.46     32.40 o 
   7   4  24       22.24       44.17     50.30 o 
  -7   5  24       57.55       86.39     60.31 o 
  -6   5  24        0.69      -24.90     88.96 o 
  -5   5  24       32.62       17.29     48.84 o 
  -4   5  24      162.05      248.52     54.37 o 
  -3   5  24       20.86       33.06     27.73 o 
  -2   5  24       61.08       70.05     27.70 o 
  -1   5  24        6.13      -15.02     24.97 o 
   0   5  24        2.07        1.65     24.68 o 
   1   5  24       76.24       90.61     38.67 o 
   2   5  24        0.32       27.02     31.84 o 
   3   5  24       69.93       70.95     43.26 o 
   4   5  24        6.50       -1.41     30.26 o 
   5   5  24      109.23       84.44     47.43 o 
   6   5  24        6.82      -48.71     48.71 o 
   7   5  24       65.15       19.37     52.85 o 
  -6   6  24      368.70      421.47    128.12 o 
  -5   6  24       81.93       49.04     52.85 o 
  -4   6  24      249.96      218.33     65.82 o 
  -3   6  24      225.87      197.19     28.25 o 
  -2   6  24        0.42       24.70     28.42 o 
  -1   6  24      120.24      122.65     47.90 o 
   0   6  24       63.74       29.90     33.38 o 
   1   6  24        0.33       21.05     31.63 o 
   2   6  24        7.91       35.43     38.32 o 
   3   6  24        0.49      -21.98     34.23 o 
   4   6  24       52.94       66.05     61.38 o 
   5   6  24       11.98       59.56     42.48 o 
   6   6  24      118.40      148.11     66.78 o 
  -4   7  24      137.58      115.90     80.88 o 
  -3   7  24      257.23      197.92     71.14 o 
  -2   7  24      167.13      137.34     49.05 o 
  -1   7  24       53.38       43.56     35.99 o 
   0   7  24       69.77       66.91     47.19 o 
   1   7  24       34.27       25.12     44.52 o 
   2   7  24      231.60      161.62     46.54 o 
   3   7  24        0.03       13.19     44.33 o 
   4   7  24       41.85       30.48     38.96 o 
  -1   8  24       25.06       -4.10     29.60 o 
   0   8  24      810.99      895.62    119.90 o 
  -8   1  25       43.91       24.52     26.98 o 
  -7   1  25      117.79       84.28     27.15 o 
  -6   1  25       43.60       92.28     29.66 o 
  -5   1  25       13.33      -17.20     28.43 o 
  -4   1  25       37.52       36.52     37.44 o 
  -3   1  25      138.58      136.94     38.24 o 
  -2   1  25        2.15        5.59     32.82 o 
  -1   1  25      430.81      429.23     45.40 o 
   0   1  25     1025.97     1060.93     58.03 o 
   1   1  25      125.33      153.26     46.33 o 
   2   1  25     1032.31     1106.67    130.68 o 
   3   1  25      249.95      264.54     56.84 o 
   4   1  25      244.96      257.17     53.93 o 
   5   1  25      257.91      343.33     48.20 o 
   6   1  25       56.53       46.79     31.08 o 
   7   1  25      334.18      297.15     47.19 o 
   8   1  25      168.59      249.81     54.75 o 
  -8   2  25       57.94      -21.32     40.53 o 
  -7   2  25      111.08      185.64     67.83 o 
  -6   2  25       11.69       12.62     21.82 o 
  -5   2  25      307.82      344.08     45.39 o 
  -4   2  25       81.54       83.55     26.10 o 
  -3   2  25      291.80      357.94     39.47 o 
  -2   2  25       99.87       79.31     31.19 o 
  -1   2  25      908.08      872.58     55.92 o 
   0   2  25       62.71       80.74     40.67 o 
   1   2  25      530.86      467.74     61.01 o 
   2   2  25       78.25       94.61     44.86 o 
   3   2  25      514.41      617.90     64.16 o 
   4   2  25      460.56      419.59     59.56 o 
   5   2  25      144.97      160.65     44.08 o 
   6   2  25      467.17      576.12     56.67 o 
   7   2  25        1.53       31.09     31.83 o 
  -8   3  25       60.00      -22.29     55.52 o 
  -7   3  25      703.27      871.29     88.35 o 
  -6   3  25      686.72      641.12     63.59 o 
  -5   3  25      658.22      752.51     58.06 o 
  -4   3  25     1969.07     1885.71     78.80 o 
  -3   3  25       36.38       61.25     36.61 o 
  -2   3  25     1031.64     1109.11     58.91 o 
  -1   3  25      430.97      507.61     57.04 o 
   0   3  25      391.09      324.40     50.11 o 
   1   3  25      310.37      316.04     43.28 o 
   2   3  25       20.14       63.51     39.88 o 
   3   3  25      238.29      265.98     46.72 o 
   4   3  25        0.37       -7.48     38.28 o 
   5   3  25      146.54      132.30     46.91 o 
   6   3  25       36.50       18.36     27.21 o 
   7   3  25      268.44      248.33     61.97 o 
  -7   4  25      126.23      176.65     91.83 o 
  -6   4  25      584.95      681.58     92.55 o 
  -5   4  25      784.06      905.99     80.39 o 
  -4   4  25      140.12      113.91     40.14 o 
  -3   4  25     1351.67     1430.08     58.85 o 
  -2   4  25        9.09       18.16     29.74 o 
  -1   4  25     1515.30     1702.31     72.52 o 
   0   4  25      316.73      245.17     39.41 o 
   1   4  25      177.24      152.99     47.20 o 
   2   4  25      918.08      967.20     61.85 o 
   3   4  25       94.92       92.04     48.69 o 
   4   4  25     1157.57     1219.44     71.94 o 
   5   4  25        0.68      -42.18     42.18 o 
   6   4  25      365.48      413.47    175.18 o 
  -6   5  25       54.55       32.76     46.82 o 
  -5   5  25      171.46      191.46     72.71 o 
  -4   5  25      153.94      159.28     70.31 o 
  -3   5  25      206.11      202.35     30.91 o 
  -2   5  25      439.92      513.01     47.07 o 
  -1   5  25      434.98      343.52     49.30 o 
   0   5  25     1896.85     1874.38     81.02 o 
   1   5  25      335.00      300.18     43.29 o 
   2   5  25     1134.12     1021.92    115.61 o 
   3   5  25     1228.96     1340.95     82.16 o 
   4   5  25      427.18      436.70     67.60 o 
   5   5  25     2440.81     2347.06    168.60 o 
  -5   6  25      282.95      265.87    102.94 o 
  -4   6  25      248.39      195.42    104.16 o 
  -3   6  25      308.71      387.88     76.39 o 
  -2   6  25      155.05       70.12     38.34 o 
  -1   6  25     1086.58      995.04     85.48 o 
   0   6  25      223.17      103.10     43.23 o 
   1   6  25      538.27      589.89     66.63 o 
   2   6  25      109.63      187.14     48.45 o 
   3   6  25      534.70      490.60     68.99 o 
   4   6  25     1275.16     1349.79    146.39 o 
  -2   7  25      670.83      759.98    129.69 o 
  -1   7  25      248.37      236.22     50.23 o 
   0   7  25      245.13      186.66     42.06 o 
   1   7  25      485.86      502.79     84.66 o 
  -7   0  26     1836.60     1866.95    128.25 o 
  -6   0  26      167.05       91.31     80.45 o 
  -5   0  26     2030.09     2104.65     89.83 o 
  -4   0  26     1273.00     1346.82     92.00 o 
  -3   0  26     1108.17     1070.78     90.47 o 
  -2   0  26     2978.63     3003.67    145.38 o 
  -1   0  26        2.13       11.80     47.62 o 
   0   0  26     2099.10     2411.87    135.92 o 
   1   0  26      942.14      982.49     85.38 o 
   2   0  26      319.10      309.10     82.55 o 
   3   0  26      638.50      822.17     88.20 o 
   4   0  26      176.91      116.35     76.95 o 
   5   0  26      496.12      322.58    157.62 o 
   6   0  26      233.13      201.08     78.47 o 
   7   0  26      377.90      298.37    108.82 o 
  -7   1  26       12.88        0.84     23.97 o 
  -6   1  26     1153.36     1177.46     66.10 o 
  -5   1  26       91.32       79.43     29.17 o 
  -4   1  26     1210.38     1338.77     75.73 o 
  -3   1  26     1226.69     1287.51     66.94 o 
  -2   1  26      145.95      158.19     34.37 o 
  -1   1  26      914.02      977.16     55.01 o 
   0   1  26       44.98       -8.39     37.36 o 
   1   1  26      767.94      868.72     64.40 o 
   2   1  26       71.91      117.23     43.27 o 
   3   1  26      842.64      777.00     89.87 o 
   4   1  26      936.66      978.61     76.04 o 
   5   1  26      247.13      230.80     51.14 o 
   6   1  26      668.80      570.49     66.04 o 
   7   1  26      138.85      109.54     71.04 o 
  -7   2  26      230.97      287.24     51.47 o 
  -6   2  26       86.58       48.47     23.84 o 
  -5   2  26       58.22       70.69     33.80 o 
  -4   2  26        0.32       20.12     30.24 o 
  -3   2  26      295.50      281.10     51.79 o 
  -2   2  26      181.17      206.40     44.24 o 
  -1   2  26      295.65      268.85     48.76 o 
   0   2  26      411.86      359.81     56.20 o 
   1   2  26      226.97      194.06     44.50 o 
   2   2  26     1631.53     1614.83     75.70 o 
   3   2  26      162.44      230.82     52.67 o 
   4   2  26     1077.75      962.51    163.09 o 
   5   2  26      684.99      767.10     74.75 o 
   6   2  26      299.81      299.49     44.18 o 
  -6   3  26      295.48      214.87     69.53 o 
  -5   3  26       80.95       96.84     45.87 o 
  -4   3  26      123.67       56.82     28.99 o 
  -3   3  26       46.85       15.26     24.26 o 
  -2   3  26      142.68      147.28     36.85 o 
  -1   3  26      639.34      621.44     58.60 o 
   0   3  26        0.62       -6.17     47.97 o 
   1   3  26      561.82      583.07     64.93 o 
   2   3  26       14.09       11.14     34.18 o 
   3   3  26      513.75      530.24     70.53 o 
   4   3  26       46.05       60.13     39.77 o 
   5   3  26      461.36      495.93     93.17 o 
   6   3  26      443.31      394.75     51.43 o 
  -5   4  26      559.84      536.43    224.93 o 
  -4   4  26      357.00      310.13     41.11 o 
  -3   4  26        1.40       -8.37     31.31 o 
  -2   4  26      585.67      567.36     74.54 o 
  -1   4  26      161.77      147.20     47.85 o 
   0   4  26      510.26      497.39     59.82 o 
   1   4  26      282.05      209.80     42.47 o 
   2   4  26       50.72       68.79     40.17 o 
   3   4  26      113.08      133.90     45.30 o 
   4   4  26      102.01       76.34     54.26 o 
   5   4  26        2.32       19.67     38.38 o 
  -4   5  26       10.80       86.20     95.01 o 
  -3   5  26      109.25      126.53     34.90 o 
  -2   5  26        0.33       68.16     34.61 o 
  -1   5  26      178.13      134.94     50.08 o 
   0   5  26       14.04       89.17     68.49 o 
   1   5  26        1.64      -21.02     52.91 o 
   2   5  26      231.48      217.32     48.64 o 
   3   5  26        1.59      -53.71     53.71 o 
   4   5  26       18.04      -12.78     39.23 o 
  -2   6  26      163.13      138.90     51.39 o 
  -1   6  26       13.33       12.14     41.03 o 
   0   6  26       81.94      177.68     81.03 o 
   1   6  26       28.62       31.99     36.56 o 
   2   6  26       63.68      124.83    114.29 o 
  -6   1  27       96.52      114.20     31.91 o 
  -5   1  27       43.30       80.50     28.27 o 
  -4   1  27        0.49      115.86     38.94 o 
  -3   1  27       64.19       33.41     27.60 o 
  -2   1  27       50.54       29.80     28.36 o 
  -1   1  27       12.60      -10.68     32.93 o 
   0   1  27       89.65      108.69     53.27 o 
   1   1  27      329.78      352.43     47.81 o 
   2   1  27       70.31       98.15     44.44 o 
   3   1  27       67.47       75.18     40.81 o 
   4   1  27      148.31      135.30     79.49 o 
   5   1  27        2.49      -36.22     43.45 o 
  -5   2  27        0.01       26.21     30.34 o 
  -4   2  27      365.00      303.82     58.26 o 
  -3   2  27       10.26       10.76     40.88 o 
  -2   2  27       91.26       48.42     36.58 o 
  -1   2  27      106.98       95.39     37.92 o 
   0   2  27      135.18      151.74     41.93 o 
   1   2  27      244.99      285.12     54.77 o 
   2   2  27       23.02       28.85     39.19 o 
   3   2  27      198.06      217.81     75.07 o 
   4   2  27       19.41       61.09     41.37 o 
   5   2  27      245.13      308.27     58.36 o 
  -5   3  27     1253.27     1240.97     99.01 o 
  -4   3  27        1.11       46.30     45.54 o 
  -3   3  27     1077.30      984.17     62.16 o 
  -2   3  27      301.28      297.97     51.23 o 
  -1   3  27      712.10      657.65     87.45 o 
   0   3  27     1701.29     1775.58    102.55 o 
   1   3  27       55.74       51.94     40.74 o 
   2   3  27      442.94      516.78    104.51 o 
   3   3  27      389.42      429.80     77.51 o 
   4   3  27      177.30      203.30     50.79 o 
  -4   4  27     1017.31      930.12    133.34 o 
  -3   4  27      140.63      102.52     42.87 o 
  -2   4  27      684.23      650.43    108.15 o 
  -1   4  27      318.87      216.63     51.13 o 
   0   4  27      388.02      245.60     55.80 o 
   1   4  27      864.32      954.75     74.78 o 
   2   4  27       30.25       20.37     48.91 o 
   3   4  27      905.32      920.48     72.08 o 
  -1   5  27      514.03      349.14     75.18 o 
   0   5  27      142.91      104.90     48.63 o 
   1   5  27      248.75      264.65     73.76 o 
  -4   0  28      811.50      862.99    148.94 o 
  -3   0  28     2200.67     2296.24    132.17 o 
  -2   0  28       14.21       -8.52     38.20 o 
  -1   0  28     1196.86     1218.18    108.42 o 
   0   0  28      558.34      526.09     75.01 o 
   1   0  28      568.83      628.19    119.96 o 
   2   0  28     1068.47     1171.27    140.63 o 
   3   0  28       45.82        0.41    102.54 o 
  -4   1  28      505.07      549.55     43.61 o 
  -3   1  28       24.48       20.83     26.94 o 
  -2   1  28      840.29      740.92     56.89 o 
  -1   1  28      129.36      146.75     60.38 o 
   0   1  28      253.41      262.47     50.45 o 
   1   1  28      234.99      284.81     75.38 o 
   2   1  28      229.78      180.99     67.20 o 
   3   1  28      725.86      831.28    108.43 o 
  -3   2  28       57.63       89.26     40.72 o 
  -2   2  28        7.51      -15.59     34.86 o 
  -1   2  28      149.23      144.99     45.30 o 
   0   2  28        9.19       49.97     54.85 o 
   1   2  28      186.20      213.87     62.05 o 
   2   2  28       11.01      -41.33     43.43 o 
   3   2  28      534.55      341.65    178.32 o 
  -2   3  28       47.42        0.17     35.60 o 
  -1   3  28      115.10      112.73     61.51 o 
   0   3  28      189.60      130.41     47.27 o 
   1   3  28       24.00        6.82     41.19 o 
                                                 
